# Supplementary material for: Bis[bis­(4,4′-dimethyl-2,2′-bipyridine)(10,11,12,13-tetra­hydro­dipyrido[3,2-a:2′,3′-c]phenazine)ruthenium(II)] tetra­kis(perchlorate) acetonitrile disolvate monohydrate
Source: Acta Crystallogr Sect E Struct Rep Online. 2010 Apr 21;66(Pt 5):m552–3. doi: 10.1107/S1600536810014005 (PMC2979127; doi:10.1107/S1600536810014005)
Supplement: Supplementary file 2 [file e-66-0m552-Isup2.hkl]

# 
# h,k,l, Fc-squared, Fo-squared, sigma(Fo-squared) and status flag 
# 
data_I
_shelx_title ' 05212m in P-1' 
_shelx_refln_list_code          4 
_shelx_F_calc_maximum      524.07 
_exptl_crystal_F_000      2060.00 
_reflns_d_resolution_high  0.8107 
 
loop_ 
 _symmetry_equiv_pos_as_xyz 
 'x, y, z' 
 '-x, -y, -z' 
 
_cell_length_a    12.8883 
_cell_length_b    15.2555 
_cell_length_c    22.6588 
_cell_angle_alpha  94.767 
_cell_angle_beta   91.553 
_cell_angle_gamma  94.068 
 
_shelx_F_squared_multiplier     1.000 
 
loop_ 
 _refln_index_h 
 _refln_index_k 
 _refln_index_l 
 _refln_F_squared_calc 
 _refln_F_squared_meas 
 _refln_F_squared_sigma 
 _refln_observed_status 
   1   0   0     3668.28     3355.42    209.86 o 
   2   0   0    33942.96    31612.13    112.84 o 
   3   0   0     3159.28     3340.57    137.97 o 
   4   0   0    40870.83    38675.55    256.86 o 
   5   0   0      415.94      456.98     49.46 o 
   6   0   0     6491.32     6097.22    163.06 o 
   7   0   0     6014.55     5733.61     57.03 o 
   8   0   0     1336.21     1391.73     72.07 o 
   9   0   0      440.17      558.82     53.97 o 
  10   0   0    12513.08    13691.87    154.96 o 
  11   0   0      543.08      497.47     99.11 o 
  12   0   0      174.56      198.23     82.17 o 
  13   0   0       12.93       10.28     13.96 o 
  14   0   0        0.02        0.00     16.28 o 
  15   0   0     3475.82     3635.08     86.08 o 
 -15   1   0       12.69      245.22    173.10 o 
 -14   1   0     2523.59     2331.75    107.61 o 
 -13   1   0        2.17        7.45    123.58 o 
 -12   1   0     5253.57     4961.66    107.95 o 
 -11   1   0       39.41       79.53    115.07 o 
 -10   1   0      332.01      361.05     57.86 o 
  -9   1   0     1856.62     2029.92     84.94 o 
  -8   1   0    22366.24    20062.28    120.75 o 
  -7   1   0    14912.36    14855.39    103.52 o 
  -6   1   0     1295.99     1146.65     22.47 o 
  -5   1   0      395.19      359.62     18.95 o 
  -4   1   0     6420.62     6676.38     39.78 o 
  -3   1   0    21577.32    20867.36    198.82 o 
  -2   1   0     3554.07     3365.40    125.20 o 
  -1   1   0    65431.07    60940.93    304.09 o 
   0   1   0     1122.69     1023.72      8.14 o 
   1   1   0    30035.34    28973.11    410.64 o 
   2   1   0     1281.15     1248.67     42.94 o 
   3   1   0   219836.38   209091.28    684.20 o 
   4   1   0     3396.61     3507.94     56.28 o 
   5   1   0       23.64       92.37     66.41 o 
   6   1   0      921.27     1142.70     35.83 o 
   7   1   0    13911.38    13558.99    173.61 o 
   8   1   0     2296.32     2414.68    216.58 o 
   9   1   0     3025.18     2976.19     91.80 o 
  10   1   0      382.46      372.62     41.70 o 
  11   1   0        8.02       15.36      1.39 o 
  12   1   0      799.54      787.30     20.01 o 
  13   1   0       10.52        0.00      3.92 o 
  14   1   0     2048.88     2455.67    122.23 o 
  15   1   0       14.64       41.88     81.90 o 
 -15   2   0     3079.44     3119.04     91.67 o 
 -14   2   0       25.04       45.83    115.86 o 
 -13   2   0       36.48      150.62    112.22 o 
 -12   2   0      918.18     1044.86     38.41 o 
 -11   2   0     5312.84     5251.45     73.29 o 
 -10   2   0      360.08      351.41     73.71 o 
  -9   2   0     1424.76     1500.38     65.40 o 
  -8   2   0     1173.15     1096.57     59.16 o 
  -7   2   0      403.20      328.58     61.40 o 
  -6   2   0      766.68      661.98     43.80 o 
  -5   2   0     4911.26     4695.99     47.14 o 
  -4   2   0    16023.94    16198.09    253.06 o 
  -3   2   0     6242.80     5964.65     31.43 o 
  -2   2   0      886.86      900.06     72.99 o 
  -1   2   0      825.72      896.86     64.78 o 
   0   2   0    10418.44    11189.08    162.86 o 
   1   2   0     8436.20     8169.95    106.09 o 
   2   2   0     9966.25     9906.53    114.97 o 
   3   2   0    20307.94    19825.23     89.10 o 
   4   2   0    39311.42    35749.80     71.92 o 
   5   2   0    19216.29    17850.40    654.71 o 
   6   2   0    47475.77    44377.55    176.47 o 
   7   2   0       56.22      170.29     88.24 o 
   8   2   0       36.98      187.92     67.04 o 
   9   2   0     1951.56     2133.12     61.55 o 
  10   2   0      422.07      577.81    120.27 o 
  11   2   0     3532.44     3257.50     24.66 o 
  12   2   0     1077.24     1005.16     31.41 o 
  13   2   0      200.04      266.54     51.88 o 
  14   2   0      360.59      387.82    111.40 o 
  15   2   0     2770.43     3184.65    217.77 o 
 -15   3   0        0.27        6.51    231.73 o 
 -14   3   0     2803.15     2537.00    178.22 o 
 -13   3   0      241.40      252.20     52.57 o 
 -12   3   0     1952.95     1920.80    145.88 o 
 -11   3   0       41.43       44.77     60.37 o 
 -10   3   0        0.48        1.43     31.41 o 
  -9   3   0     7238.06     6659.39     63.89 o 
  -8   3   0     2061.77     1908.36    138.83 o 
  -7   3   0    13192.18    12382.05    413.18 o 
  -6   3   0       27.90       40.66     13.38 o 
  -5   3   0     2503.17     2747.86     63.61 o 
  -4   3   0      341.37      427.63     40.38 o 
  -3   3   0      123.21      258.47     78.86 o 
  -2   3   0     9851.65    10921.35     80.29 o 
  -1   3   0    14721.95    14048.47      9.77 o 
   0   3   0      273.99      396.15     78.03 o 
   1   3   0    20842.11    20438.72    240.34 o 
   2   3   0    49701.91    47806.31     79.12 o 
   3   3   0    75062.38    68998.14     55.04 o 
   4   3   0    18613.80    17992.24     26.28 o 
   5   3   0      351.97      527.21    163.79 o 
   6   3   0    34320.53    31784.15    548.71 o 
   7   3   0    35828.84    34320.98    205.63 o 
   8   3   0    14245.13    14037.88    300.71 o 
   9   3   0     1847.99     2077.67    104.46 o 
  10   3   0      108.38      166.03     43.34 o 
  11   3   0       75.72      196.98     84.85 o 
  12   3   0     4149.78     3957.46     99.58 o 
  13   3   0        3.49        1.57      9.29 o 
  14   3   0     1148.66     1610.17    140.64 o 
  15   3   0        1.91       95.05     76.08 o 
 -15   4   0     1282.30     1849.18    193.57 o 
 -14   4   0       51.02       32.11     56.30 o 
 -13   4   0       33.07       70.62    112.61 o 
 -12   4   0      241.28      271.35     33.74 o 
 -11   4   0      789.69     1247.82    284.08 o 
 -10   4   0     2142.08     2132.30     19.97 o 
  -9   4   0     2338.77     2293.81     63.12 o 
  -8   4   0        3.98        5.60      4.64 o 
  -7   4   0     2201.41     2160.95     59.81 o 
  -6   4   0    15637.05    15195.18    154.82 o 
  -5   4   0     7311.86     7398.19     99.24 o 
  -4   4   0     7678.06     7710.23     87.55 o 
  -3   4   0        8.37       96.88     64.77 o 
  -2   4   0   274653.72   254871.22   1751.70 o 
   0   4   0    58060.98    54195.16    613.76 o 
   1   4   0     2495.94     2736.51    132.85 o 
   2   4   0     1987.08     2445.18     93.07 o 
   3   4   0     1271.91     1907.11     93.30 o 
   4   4   0    16450.24    15874.37    166.82 o 
   5   4   0    16838.23    15488.36    118.74 o 
   6   4   0     3098.05     3038.22     38.41 o 
   7   4   0     5566.14     5024.08     74.68 o 
   8   4   0     3896.77     3553.45     79.67 o 
   9   4   0     7566.29     6898.79    272.12 o 
  10   4   0    17582.87    18089.45     97.47 o 
  11   4   0     6913.40     6345.89     92.36 o 
  12   4   0      152.77      111.68     93.61 o 
  13   4   0       52.47      167.26     98.43 o 
  14   4   0        9.62        5.18     44.44 o 
  15   4   0     1072.44      805.53     27.45 o 
 -15   5   0      209.63      147.97     13.49 o 
 -14   5   0     4120.48     3817.48     40.02 o 
 -13   5   0     1549.77     1608.71    273.14 o 
 -12   5   0     4967.57     4852.64     74.75 o 
 -11   5   0        4.98      120.91     90.04 o 
 -10   5   0     2456.71     2626.07    107.11 o 
  -9   5   0    11883.80    11529.82    251.79 o 
  -8   5   0     1862.60     2017.26    126.98 o 
  -7   5   0     4700.99     4301.71    114.76 o 
  -6   5   0       29.51       47.26     12.05 o 
  -5   5   0     7402.55     7569.97     84.82 o 
  -4   5   0    14185.36    13823.34    207.49 o 
  -3   5   0    49054.91    47111.02    132.88 o 
  -2   5   0       38.00       34.69     40.99 o 
   0   5   0      426.65     1065.87    118.15 o 
   1   5   0    13089.83    13017.40    536.05 o 
   2   5   0      889.08     1093.70    137.35 o 
   3   5   0    29146.72    27496.54     86.23 o 
   4   5   0    10588.42    10379.24     93.63 o 
   5   5   0      548.75      519.63     38.53 o 
   6   5   0     2394.49     2579.95    153.39 o 
   7   5   0     1940.05     2114.56     44.96 o 
   8   5   0    14204.57    14316.78    235.96 o 
   9   5   0     2069.71     1932.35    265.56 o 
  10   5   0      142.49      150.27     34.12 o 
  11   5   0      386.99      613.21    119.41 o 
  12   5   0     4873.15     4970.08    116.31 o 
  13   5   0     1028.60      949.13     46.53 o 
  14   5   0      809.10      788.25    127.03 o 
 -15   6   0      850.91      762.19    129.36 o 
 -14   6   0       37.77       35.36     99.11 o 
 -13   6   0       58.24      189.20     72.58 o 
 -12   6   0     1462.10     1481.57     75.18 o 
 -11   6   0     7029.01     6693.12     83.29 o 
 -10   6   0      185.56      236.01     71.89 o 
  -9   6   0     5282.89     5007.53    144.61 o 
  -8   6   0     1098.40     1071.44     51.45 o 
  -7   6   0     1468.28     1869.31    125.77 o 
  -6   6   0    16177.14    16045.96    120.56 o 
  -5   6   0     6859.55     6801.29     56.29 o 
  -4   6   0    10997.65    10358.62    109.32 o 
  -3   6   0      216.58      256.58     39.51 o 
  -2   6   0    16317.68    16659.90     81.12 o 
  -1   6   0     4259.60     4148.17     77.42 o 
   0   6   0       23.85      171.38     70.39 o 
   1   6   0     1764.12     1954.77    130.05 o 
   2   6   0      345.10      489.23     96.97 o 
   3   6   0      345.49      302.66     10.16 o 
   4   6   0     5365.31     5082.16    819.52 o 
   5   6   0     6112.19     5911.69    138.68 o 
   6   6   0     5320.21     5247.45    193.57 o 
   7   6   0       10.58       11.03     29.10 o 
   8   6   0        0.54       71.52     76.89 o 
   9   6   0     8030.06     7634.20     65.35 o 
  10   6   0     1203.52     1181.62    128.94 o 
  11   6   0     4973.25     4546.33    149.83 o 
  13   6   0      988.81     1079.08     88.41 o 
  14   6   0       34.13       70.73    181.47 o 
 -15   7   0       89.11      111.68     22.34 o 
 -14   7   0     2642.49     2345.21      9.31 o 
 -13   7   0      481.51      402.41     70.44 o 
 -12   7   0      744.14      804.20     93.27 o 
 -11   7   0       24.01       24.20     92.42 o 
 -10   7   0       54.66       63.28    104.07 o 
  -9   7   0     6691.72     6650.55     60.22 o 
  -8   7   0      964.52     1215.51     32.65 o 
  -7   7   0     4235.42     3910.23    128.62 o 
  -6   7   0       57.28       48.46     26.81 o 
  -5   7   0     1066.56     1039.20    142.33 o 
  -4   7   0    11264.47    11061.53     73.25 o 
  -3   7   0    43552.00    40607.43    463.63 o 
  -2   7   0      346.02      556.34    346.43 o 
  -1   7   0     3089.60     3291.76     86.62 o 
   0   7   0     7511.59     7758.43     90.50 o 
   1   7   0     9513.98     8938.13    126.98 o 
   2   7   0    12628.17    12159.35    123.80 o 
   3   7   0    17266.51    15232.85    242.90 o 
   4   7   0      807.55      856.17     54.46 o 
   5   7   0      288.90      332.88     73.40 o 
   6   7   0     4636.69     4702.19     99.45 o 
   7   7   0      207.44      249.52     56.65 o 
   8   7   0     5988.00     5534.04    305.25 o 
   9   7   0      339.86      480.50    134.56 o 
  10   7   0       94.37      172.00     54.62 o 
  11   7   0      236.71      426.23    195.43 o 
  12   7   0     6483.27     6745.28    203.34 o 
  14   7   0     1314.06     1809.16    174.49 o 
 -14   8   0      149.68      535.58     96.79 o 
 -13   8   0      169.25      295.94    115.40 o 
 -12   8   0      643.91      659.20     74.47 o 
 -11   8   0     3254.58     2900.01     47.09 o 
 -10   8   0     3353.65     3481.19    138.46 o 
  -9   8   0      226.95      366.45    114.93 o 
  -8   8   0     1240.04     1263.25    121.31 o 
  -7   8   0     3146.98     3179.50     81.50 o 
  -6   8   0    27682.45    26549.68    204.67 o 
  -5   8   0     6241.45     6169.92    161.06 o 
  -4   8   0     4011.30     3984.12    106.33 o 
  -3   8   0    12797.77    12899.90    123.20 o 
  -2   8   0    18662.51    17418.10    115.28 o 
  -1   8   0      631.52      591.99     74.12 o 
   0   8   0    17426.35    16943.16    150.30 o 
   1   8   0       49.67       35.55     69.89 o 
   2   8   0       44.17       71.00     28.50 o 
   3   8   0      294.73      399.88     95.56 o 
   4   8   0     7447.10     7487.50     77.24 o 
   5   8   0     1916.27     2032.67     33.74 o 
   6   8   0      864.93      831.42     22.34 o 
   7   8   0       68.61       78.63      3.49 o 
   8   8   0     1026.40     1055.11     23.19 o 
   9   8   0     2926.17     2845.86    191.71 o 
  10   8   0      495.89      570.65     60.88 o 
  11   8   0     3628.54     3230.72     22.34 o 
  12   8   0       38.95       53.51    129.36 o 
  13   8   0      174.68      225.21    195.90 o 
 -14   9   0     1709.15     2166.99    180.54 o 
 -13   9   0     2656.10     2778.42    108.88 o 
 -12   9   0     1255.01     1652.29    137.66 o 
 -11   9   0       29.78       28.85     13.55 o 
 -10   9   0       89.66      184.34     94.88 o 
  -9   9   0     1428.05     1258.73     41.27 o 
  -8   9   0      506.03      624.04     68.75 o 
  -7   9   0       43.03       94.05     56.37 o 
  -6   9   0      214.88      297.27     60.07 o 
  -5   9   0    10758.84    10732.20    385.50 o 
  -4   9   0      365.80      336.73     39.90 o 
  -3   9   0    24896.26    24378.62    115.08 o 
  -2   9   0     1720.98     1655.08     80.04 o 
  -1   9   0       23.39       51.93    111.87 o 
   0   9   0      218.97      368.18    108.82 o 
   1   9   0    15031.93    15809.48    110.13 o 
   2   9   0    11064.23    10406.53    168.21 o 
   3   9   0     2837.90     2672.15    229.17 o 
   4   9   0     2040.74     1911.53     10.86 o 
   5   9   0       20.77       59.01    141.58 o 
   6   9   0      104.70      234.32     90.12 o 
   7   9   0        1.14        0.00    105.87 o 
   8   9   0     1860.56     1705.41    126.33 o 
   9   9   0       28.92       15.82     76.03 o 
  10   9   0      304.03      324.56     33.74 o 
  11   9   0      146.09      146.58     29.32 o 
  12   9   0     1505.58     1753.79    151.23 o 
  13   9   0       11.75       50.72     30.25 o 
 -14  10   0       21.42       48.39    110.75 o 
 -13  10   0      967.35     1016.72     93.06 o 
 -12  10   0      988.86     1000.28     25.35 o 
 -11  10   0     6446.46     5739.36    165.89 o 
 -10  10   0     2069.93     2157.53    192.64 o 
  -9  10   0       58.15       85.46     18.61 o 
  -8  10   0       43.27       89.13     76.65 o 
  -7  10   0      367.73      375.99     35.59 o 
  -6  10   0     9450.72     9289.09     99.35 o 
  -5  10   0      122.74      198.40     74.80 o 
  -4  10   0     1154.16     1117.82    186.64 o 
  -3  10   0      839.26      911.77     64.27 o 
  -1  10   0       91.61       79.35      9.19 o 
   0  10   0     6808.10     6392.74     80.83 o 
   1  10   0     1460.12     1414.61    245.69 o 
   2  10   0      136.50      145.73     91.44 o 
   3  10   0     9099.42     9022.99    645.63 o 
   4  10   0     3603.36     3917.71    121.73 o 
   5  10   0     3369.81     3536.85     96.79 o 
   6  10   0     3237.77     3109.80    178.45 o 
   7  10   0      471.09      426.39     28.38 o 
   8  10   0        0.76      103.32     75.35 o 
   9  10   0     2956.64     2895.71     75.20 o 
  10  10   0       70.39      115.45     77.09 o 
  11  10   0      981.41      870.15     93.06 o 
  12  10   0      132.03       93.06     27.92 o 
 -13  11   0     1566.59     1794.74    124.24 o 
 -12  11   0     1192.26     1261.95    171.24 o 
 -11  11   0        2.00        2.20     34.72 o 
 -10  11   0      210.62      220.87     66.57 o 
  -9  11   0     3246.08     3086.15    116.10 o 
  -8  11   0      728.57      782.76     58.01 o 
  -7  11   0     4092.43     3950.12    104.45 o 
  -6  11   0     1875.35     1714.57    181.55 o 
  -5  11   0     6945.59     6141.20    245.04 o 
  -4  11   0     2674.88     2867.33     60.63 o 
  -2  11   0       78.35      117.45      7.90 o 
  -1  11   0       54.14       56.64     27.93 o 
   0  11   0     3484.04     3283.24    148.90 o 
   1  11   0    17505.98    17322.22     90.97 o 
   2  11   0     7377.47     6819.99     74.45 o 
   3  11   0     8761.19     9048.79    332.94 o 
   4  11   0        0.55       13.02     19.86 o 
   5  11   0       16.68       17.72     77.93 o 
   6  11   0     4569.62     4104.52    131.92 o 
   7  11   0      998.28     1282.70    116.80 o 
   8  11   0     1418.18     1676.00    109.12 o 
   9  11   0      986.91      903.23     44.16 o 
  10  11   0       39.00      174.21     47.13 o 
  11  11   0       30.09       87.01     56.77 o 
  12  11   0     1063.69     1064.65    224.28 o 
 -12  12   0     2015.43     2208.41    192.18 o 
 -11  12   0      436.01      496.32    125.25 o 
 -10  12   0     2443.97     2567.85     47.82 o 
  -9  12   0      187.47      176.90     28.14 o 
  -8  12   0     3263.98     3131.64     72.05 o 
  -7  12   0     3030.49     3031.85    112.30 o 
  -6  12   0     6452.83     6291.19     96.55 o 
  -5  12   0      767.98      823.29    140.53 o 
  -4  12   0      499.84      534.75     77.15 o 
  -3  12   0       83.21       90.71     84.69 o 
  -2  12   0     4519.80     4207.01     90.04 o 
  -1  12   0     1652.32     1881.71    266.40 o 
   0  12   0     5941.79     5451.67    101.46 o 
   1  12   0     1066.98     1190.92     78.48 o 
   2  12   0     2151.22     2485.49     94.92 o 
   3  12   0       14.64       12.98     27.57 o 
   4  12   0     3673.06     3633.69    187.99 o 
   5  12   0     3882.06     3644.82     99.58 o 
   6  12   0      195.39      193.79     68.59 o 
   7  12   0        7.74       34.19    109.36 o 
   8  12   0      327.25      341.65     32.82 o 
   9  12   0     2813.36     2761.59    100.36 o 
  10  12   0       15.27       13.96     62.35 o 
  11  12   0     1015.22     1442.58    106.08 o 
 -11  13   0        0.14        0.93     31.64 o 
 -10  13   0      845.01      714.27    103.30 o 
  -9  13   0     1452.51     1194.94      4.65 o 
  -8  13   0     1702.79     1697.95     56.30 o 
  -7  13   0      511.89      493.75     24.43 o 
  -6  13   0       43.25       56.97     19.01 o 
  -5  13   0     2228.55     2178.07    129.59 o 
  -4  13   0       73.96      143.03     63.51 o 
  -3  13   0     4928.78     4450.23    125.17 o 
  -2  13   0      128.18      135.11     51.77 o 
  -1  13   0     1101.41     1226.01    127.50 o 
   0  13   0     1182.95     1082.54    101.91 o 
   1  13   0     2020.17     1699.19     59.56 o 
   2  13   0      928.82     1350.74    119.70 o 
   3  13   0       79.80       76.98     20.12 o 
   4  13   0      858.31      826.48     99.82 o 
   5  13   0       46.48      114.30     35.62 o 
   6  13   0      892.37     1195.43    121.45 o 
   7  13   0      306.52      344.93    123.61 o 
   8  13   0     2217.39     2336.22    103.20 o 
   9  13   0       33.49       49.51     45.14 o 
  10  13   0       19.29       71.97     22.07 o 
 -10  14   0     1322.01     1712.38    117.73 o 
  -9  14   0        3.31       86.55    103.77 o 
  -8  14   0      312.15      411.81    164.26 o 
  -7  14   0       16.33      127.45     56.18 o 
  -6  14   0     5195.72     4686.74     95.16 o 
  -5  14   0     1533.14     1615.12    208.00 o 
  -4  14   0      440.28      411.49     90.63 o 
  -3  14   0       16.42       17.68     95.74 o 
  -2  14   0     1678.64     2140.13    100.57 o 
  -1  14   0      808.90     1195.57    138.19 o 
   0  14   0     2353.80     2190.50    129.82 o 
   1  14   0       68.30       79.48     57.93 o 
   2  14   0      372.97      354.94     69.10 o 
   3  14   0     1621.67     1447.01     78.24 o 
   4  14   0      373.42      372.41     45.60 o 
   5  14   0      866.24      966.99     63.28 o 
   6  14   0      328.75      462.53     26.52 o 
   7  14   0        0.09       33.46     36.99 o 
   8  14   0       57.03       40.28     36.91 o 
   9  14   0      696.04      688.55    151.57 o 
 -10  15   0       12.19       21.87     48.86 o 
  -9  15   0      345.95      388.54     99.11 o 
  -8  15   0       12.40       39.55     47.00 o 
  -7  15   0       66.47      106.52     36.99 o 
  -6  15   0      676.62      662.47     35.28 o 
  -5  15   0     2067.19     1922.51    137.50 o 
  -4  15   0      151.17      195.28     72.23 o 
  -2  15   0        8.69       86.47     43.51 o 
  -1  15   0      365.76      623.06    126.67 o 
   0  15   0     1812.33     1822.62    117.73 o 
   1  15   0     2774.18     2430.20     87.25 o 
   2  15   0     4557.20     3900.26     56.07 o 
   3  15   0      605.19      626.61     45.14 o 
   4  15   0       51.46       24.33      4.65 o 
   5  15   0       11.16       18.84     41.39 o 
   6  15   0     1281.61     1178.64    235.45 o 
   7  15   0     1054.51     1008.23    143.55 o 
   8  15   0     1007.82      883.45    225.91 o 
  -9  16   0      122.81      233.13     87.48 o 
  -8  16   0      333.50      376.91    127.03 o 
  -7  16   0      160.96      131.96     68.89 o 
  -6  16   0     1236.44     1393.13     87.28 o 
  -5  16   0        0.30       66.76    150.14 o 
  -4  16   0      101.18      117.53     66.82 o 
  -3  16   0        0.54        0.00     22.20 o 
  -2  16   0     5092.52     4778.25     49.09 o 
  -1  16   0      885.37      877.88    121.87 o 
   0  16   0      988.41     1038.34    127.98 o 
   1  16   0      125.33      137.20     38.62 o 
   2  16   0      783.37      823.48     55.41 o 
   3  16   0      528.80      537.23     93.71 o 
   4  16   0      213.46      175.08     70.68 o 
   5  16   0     1869.20     2102.74    153.56 o 
   6  16   0      154.61      309.64     84.06 o 
   7  16   0       29.09      166.23    155.91 o 
  -7  17   0       53.35      144.94    101.83 o 
  -6  17   0       39.63       81.02     37.69 o 
  -5  17   0      977.22      891.81     25.13 o 
  -4  17   0      116.74      144.97     55.90 o 
  -3  17   0     4188.81     3428.01      4.65 o 
  -2  17   0       92.74      222.56     66.05 o 
  -1  17   0      192.35      255.15    100.91 o 
   0  17   0      463.29      496.60     76.13 o 
   1  17   0      949.29     1165.01     94.96 o 
   2  17   0     1439.10     1853.09    136.66 o 
   3  17   0      139.32      148.48     69.33 o 
   4  17   0      199.34      227.17     99.02 o 
   5  17   0        6.36        4.65    156.94 o 
  -5  18   0        5.80        1.78     26.67 o 
  -4  18   0       75.60      117.64     52.72 o 
  -3  18   0        3.97      123.14     84.32 o 
  -2  18   0      346.50      318.43     45.05 o 
  -1  18   0       78.43      128.29    124.71 o 
   0  18   0     2453.14     2438.24    125.31 o 
   1  18   0        6.37        4.65    140.20 o 
   2  18   0        2.00       74.37     89.01 o 
   3  18   0      558.49      536.74     52.58 o 
  -3 -18   1      698.21      779.82    131.92 o 
  -2 -18   1      791.35      726.85    324.79 o 
  -1 -18   1      378.41      441.56     71.76 o 
   0 -18   1       76.26      120.02     51.42 o 
   1 -18   1      152.23      286.02     68.17 o 
   2 -18   1        1.42      157.76    129.72 o 
   3 -18   1      366.19      384.61    140.20 o 
   4 -18   1      189.51      173.15     32.29 o 
   5 -18   1      120.02      124.15      7.90 o 
  -5 -17   1       98.39       78.58     30.64 o 
  -4 -17   1      232.95      376.15    112.61 o 
  -3 -17   1       57.42       52.91     51.04 o 
  -2 -17   1      146.91      160.40    109.12 o 
  -1 -17   1      415.02      432.53     41.41 o 
   0 -17   1      974.19      895.91     62.35 o 
   1 -17   1     1118.03     1196.18     53.98 o 
   2 -17   1      109.79       98.24     45.45 o 
   3 -17   1      535.89      541.77     88.66 o 
   4 -17   1        0.70       17.83     74.06 o 
   5 -17   1      238.87      375.84     84.62 o 
   6 -17   1       54.27      143.28    128.03 o 
   7 -17   1      963.43      978.57    226.15 o 
  -7 -16   1     1737.60     1557.87     69.28 o 
  -6 -16   1      697.90      538.57     32.34 o 
  -5 -16   1        9.44       97.69    126.33 o 
  -4 -16   1        4.40       21.72     41.21 o 
  -3 -16   1     1857.42     1684.97     56.89 o 
  -2 -16   1     1685.29     1760.68     98.88 o 
  -1 -16   1       23.51       12.10      2.27 o 
   0 -16   1      431.44      360.51    139.05 o 
   1 -16   1     1114.24     1056.80     76.08 o 
   2 -16   1      771.09      784.23     77.86 o 
   3 -16   1      632.39      648.18     13.97 o 
   4 -16   1     1408.90     1259.87     26.29 o 
   5 -16   1        0.46       57.32     69.62 o 
   6 -16   1      241.94      213.84     70.74 o 
   7 -16   1      109.36      107.02     15.36 o 
   8 -16   1     1587.63     2007.85    180.08 o 
   9 -16   1        0.53        0.47    148.44 o 
  -8 -15   1      335.36      287.13     37.92 o 
  -7 -15   1      348.29      335.52     63.06 o 
  -6 -15   1     2377.50     2585.64     92.27 o 
  -5 -15   1      644.54      615.27     58.86 o 
  -4 -15   1     2955.39     3142.77     87.95 o 
  -3 -15   1      225.10      234.97     42.98 o 
  -2 -15   1      270.79      451.56    108.44 o 
  -1 -15   1      128.26      125.37     29.78 o 
   0 -15   1      690.40      719.68     65.61 o 
   1 -15   1     4597.45     4562.36     96.45 o 
   2 -15   1       84.87       74.08     97.02 o 
   3 -15   1      270.48      324.39     55.60 o 
   4 -15   1      360.92      405.24     47.31 o 
   5 -15   1     1900.64     1502.08    112.84 o 
   6 -15   1       85.51      147.86     21.74 o 
   7 -15   1      766.05      821.93     67.47 o 
   8 -15   1       68.20      199.16     73.52 o 
   9 -15   1        8.59        0.00     23.73 o 
  10 -15   1       18.89       44.67     40.95 o 
  -9 -14   1      265.84      322.77     60.63 o 
  -8 -14   1      182.61      179.52    143.10 o 
  -7 -14   1     3441.22     3050.58     81.42 o 
  -6 -14   1       15.29      120.55     76.78 o 
  -5 -14   1      307.16      412.51     50.49 o 
  -4 -14   1       53.95      102.98     94.58 o 
  -3 -14   1     1560.25     1544.57    113.54 o 
  -2 -14   1       43.17      153.32    105.66 o 
  -1 -14   1      694.39      808.47    124.02 o 
   0 -14   1       35.39       71.91     66.14 o 
   1 -14   1     2456.60     2704.94    121.22 o 
   2 -14   1      191.73      194.12     67.47 o 
   3 -14   1     1435.37     1560.01     80.22 o 
   4 -14   1     2079.23     2309.23     42.16 o 
   5 -14   1      113.43      145.97      8.38 o 
   6 -14   1       10.62       65.56    106.79 o 
   7 -14   1       53.79       61.42      0.93 o 
   8 -14   1     1938.17     2301.01    215.91 o 
   9 -14   1        4.87        7.45    167.98 o 
  10 -14   1      450.20      611.43    171.70 o 
  11 -14   1       35.01       34.43    119.12 o 
 -10 -13   1      901.56     1001.63     64.99 o 
  -9 -13   1      197.07      207.86     41.32 o 
  -8 -13   1       85.32      172.41     31.49 o 
  -7 -13   1       83.51       89.34     53.96 o 
  -6 -13   1      413.54      728.72     77.70 o 
  -5 -13   1      120.00       60.49     84.11 o 
  -4 -13   1       26.88       58.11     53.51 o 
  -3 -13   1       31.32       39.54      8.14 o 
  -2 -13   1      339.99      434.59     95.37 o 
  -1 -13   1        7.48       19.08     47.26 o 
   0 -13   1      540.36      656.85     30.25 o 
   1 -13   1     5538.36     4976.41     20.71 o 
   2 -13   1     1162.02     1222.66    166.58 o 
   3 -13   1      822.70     1331.85    283.61 o 
   4 -13   1      309.30      280.13     43.04 o 
   5 -13   1      869.55      959.86    115.18 o 
   6 -13   1     2322.90     2129.46     90.22 o 
   7 -13   1     3811.99     3397.24     81.60 o 
   8 -13   1      416.12      487.19     23.73 o 
   9 -13   1      697.74      613.76     12.10 o 
  10 -13   1      202.68      124.71    140.53 o 
  11 -13   1     1666.20     2151.64    184.27 o 
 -11 -12   1      733.02      800.51     97.30 o 
 -10 -12   1        8.08       91.31     93.24 o 
  -9 -12   1      462.55      399.18     38.54 o 
  -8 -12   1     1314.74     1272.18     16.61 o 
  -7 -12   1     2459.19     2331.31     96.32 o 
  -6 -12   1     1083.41     1058.45     64.09 o 
  -5 -12   1        0.50       54.54     28.31 o 
  -4 -12   1     1598.77     1632.51     75.19 o 
  -3 -12   1        2.97       11.84     74.17 o 
  -2 -12   1     5682.53     5153.55    141.92 o 
  -1 -12   1        7.73       98.72     69.48 o 
   0 -12   1      814.89      789.13    194.27 o 
   1 -12   1      452.75      557.04    112.49 o 
   3 -12   1      114.83      268.15     66.08 o 
   5 -12   1      960.49      885.86     68.40 o 
   6 -12   1      923.46      864.60     31.00 o 
   7 -12   1      465.78      562.85     89.97 o 
   8 -12   1     7578.05     6477.13    233.59 o 
   9 -12   1     1667.19     1554.03     67.70 o 
  10 -12   1      396.20      365.21     52.81 o 
  11 -12   1        0.10       17.18     53.14 o 
  12 -12   1      478.98     1090.46    108.54 o 
 -12 -11   1       63.55       84.69     83.76 o 
 -11 -11   1      128.18      136.33    108.45 o 
 -10 -11   1     2775.59     2234.44     73.22 o 
  -9 -11   1      265.06      299.19     66.92 o 
  -8 -11   1      270.85      354.90     67.47 o 
  -7 -11   1      386.39      512.06    103.39 o 
  -6 -11   1     4303.35     4371.18    111.38 o 
  -5 -11   1       98.77      127.24     21.84 o 
  -4 -11   1     5560.70     5706.52    151.25 o 
  -3 -11   1     6249.00     6328.92     84.90 o 
  -2 -11   1       41.98       84.23     13.46 o 
  -1 -11   1     1257.84     1372.14    133.04 o 
   0 -11   1     3080.23     2915.26     51.42 o 
   1 -11   1     2150.04     2757.27    149.80 o 
   2 -11   1        0.37       56.02    124.47 o 
   3 -11   1       21.24       76.53     73.98 o 
   4 -11   1      394.17      374.90     40.25 o 
   5 -11   1     3708.37     3638.17    111.36 o 
   6 -11   1      112.41      141.22     49.92 o 
   7 -11   1     3235.90     3662.21    117.05 o 
   8 -11   1     1336.29     1495.97     83.29 o 
   9 -11   1     1546.63     1691.73     97.43 o 
  10 -11   1      228.92      253.62    143.99 o 
  11 -11   1     3023.97     2547.57     66.54 o 
  12 -11   1     2906.81     2458.33    101.91 o 
  13 -11   1       18.16       19.08    131.22 o 
 -12 -10   1      137.14      199.62    120.05 o 
 -11 -10   1      802.17     1064.44    212.19 o 
 -10 -10   1      410.96      422.10     29.36 o 
  -9 -10   1     1408.61     1361.29    302.69 o 
  -8 -10   1      246.35      367.15     34.64 o 
  -7 -10   1     3148.82     3293.45     77.68 o 
  -6 -10   1        1.34        0.93     17.15 o 
  -5 -10   1        7.62       31.64      9.37 o 
  -4 -10   1       22.51       28.03     18.38 o 
  -3 -10   1     5372.52     4686.88     72.90 o 
  -2 -10   1      136.98      207.00     73.44 o 
  -1 -10   1     1555.00     1824.51    167.98 o 
   0 -10   1     3663.84     3818.42     67.26 o 
   1 -10   1      180.46      122.36     30.21 o 
   2 -10   1       23.21       90.61    116.36 o 
   3 -10   1     1880.97     2100.05    139.39 o 
   4 -10   1     5554.38     5229.76    143.32 o 
   5 -10   1       23.81       76.41     40.13 o 
   6 -10   1      710.02      763.12     57.83 o 
   7 -10   1      311.31      318.31     33.12 o 
   8 -10   1     2043.73     2006.81     46.75 o 
   9 -10   1     2444.53     2495.96    104.68 o 
  10 -10   1     1203.04     1305.66     85.03 o 
  11 -10   1      374.66      322.16     39.78 o 
  12 -10   1       21.72       85.76     50.58 o 
  13 -10   1     1252.32     1299.17    213.12 o 
  14 -10   1      630.10      567.22     48.39 o 
 -13  -9   1       34.62       42.34     29.78 o 
 -12  -9   1      260.27      342.48     30.71 o 
 -11  -9   1      432.94      513.46    101.00 o 
 -10  -9   1     1874.79     2156.15    103.53 o 
  -9  -9   1      581.54      710.92     78.75 o 
  -8  -9   1       66.34      184.73     73.65 o 
  -7  -9   1      952.58      763.13     45.83 o 
  -6  -9   1      136.62      282.85    152.25 o 
  -5  -9   1     1524.48     1798.12     95.19 o 
  -4  -9   1     6669.31     6544.87    100.84 o 
  -3  -9   1      999.59     1126.77    139.18 o 
  -2  -9   1     2232.90     2774.63    159.23 o 
  -1  -9   1     6435.23     6194.43    101.24 o 
   0  -9   1       47.37      156.99     77.44 o 
   1  -9   1     2338.09     2496.62    217.07 o 
   2  -9   1     1093.15      935.10     96.23 o 
   3  -9   1      179.01      279.49     61.75 o 
   4  -9   1     2257.66     2407.65    240.57 o 
   5  -9   1     8469.17     8262.30     79.72 o 
   6  -9   1      520.69      499.09     52.91 o 
   7  -9   1      101.76      125.05     74.48 o 
   8  -9   1     1525.10     1487.04     77.24 o 
   9  -9   1     2789.75     2681.98    146.81 o 
  10  -9   1     1003.90     1067.93     92.37 o 
  11  -9   1     3210.88     2988.58     70.52 o 
  12  -9   1     1712.94     1754.90     86.59 o 
  13  -9   1        8.61        6.51     64.89 o 
  14  -9   1      147.24      193.11    116.33 o 
 -13  -8   1     1921.29     2069.74     52.58 o 
 -12  -8   1        8.29      143.78     56.77 o 
 -11  -8   1     1261.34     1226.12     25.36 o 
 -10  -8   1        1.28       13.70     30.29 o 
  -9  -8   1      572.77      743.40     46.94 o 
  -8  -8   1     1234.66     1208.91     34.67 o 
  -7  -8   1      854.26      862.69     96.67 o 
  -6  -8   1      288.81      461.31    143.19 o 
  -5  -8   1      352.61      476.82     79.57 o 
  -4  -8   1       56.52       40.70     19.48 o 
  -3  -8   1      170.41      328.96     90.84 o 
  -2  -8   1    16864.48    15630.69    714.27 o 
  -1  -8   1     2183.23     2161.43    239.64 o 
   0  -8   1      101.85      187.51     67.43 o 
   1  -8   1      743.19      661.94     38.99 o 
   2  -8   1    10489.22     9877.09     55.50 o 
   3  -8   1      750.11      785.14     29.69 o 
   4  -8   1     4174.67     3930.02    245.25 o 
   5  -8   1     2406.79     2228.83     48.82 o 
   6  -8   1     2165.65     2613.69    114.92 o 
   7  -8   1      884.71      842.57     23.39 o 
   8  -8   1      845.38     1109.66     80.75 o 
   9  -8   1     2318.27     2371.19     94.26 o 
  10  -8   1       75.12       89.32     24.30 o 
  11  -8   1      198.45      227.52     26.06 o 
  12  -8   1     2272.68     2335.23     95.27 o 
  13  -8   1     1716.07     1700.99     97.19 o 
  14  -8   1      123.13      120.98     48.86 o 
 -14  -7   1      493.22      456.94     33.50 o 
 -12  -7   1     2666.56     2755.16    222.89 o 
 -11  -7   1      160.18      266.86     57.65 o 
 -10  -7   1     2499.19     2308.32     35.83 o 
  -9  -7   1       28.27      133.69    126.86 o 
  -8  -7   1      331.44      433.68     37.22 o 
  -7  -7   1      335.84      436.17     16.48 o 
  -6  -7   1     5950.11     5872.93     69.35 o 
  -5  -7   1     7230.51     7216.04     93.92 o 
  -4  -7   1     7886.40     7028.10     69.12 o 
  -3  -7   1     8047.02     7591.13    341.08 o 
  -2  -7   1     1020.34     1262.01    104.20 o 
  -1  -7   1      941.39     1114.92    206.14 o 
   0  -7   1     2269.06     2213.19     54.90 o 
   1  -7   1    16729.16    16366.20     94.48 o 
   2  -7   1     3704.71     3942.62     85.77 o 
   3  -7   1     2359.09     2557.09     40.95 o 
   4  -7   1     7675.90     7166.87     63.08 o 
   5  -7   1     3310.18     3062.16      2.78 o 
   6  -7   1        7.45       15.82     20.20 o 
   7  -7   1     4459.20     4887.46     68.94 o 
   8  -7   1      424.98      471.69     29.65 o 
   9  -7   1     2539.84     2583.09    196.13 o 
  10  -7   1     6481.14     5929.36     89.84 o 
  11  -7   1     1519.33     1472.16     97.72 o 
  12  -7   1     1215.95     1407.54    270.35 o 
  13  -7   1        5.35       26.13     54.24 o 
  14  -7   1     1076.95     1160.51    223.35 o 
  15  -7   1       31.25       13.96     68.87 o 
 -14  -6   1      113.14      251.74    201.95 o 
 -13  -6   1     6171.70     5717.85    210.79 o 
 -12  -6   1      154.30      104.23    116.33 o 
 -11  -6   1      348.97      377.28     29.34 o 
 -10  -6   1      224.77      307.13     43.76 o 
  -9  -6   1     3249.96     3528.00     68.23 o 
  -8  -6   1     1007.24     1169.14     56.11 o 
  -7  -6   1     2889.31     3131.72     83.34 o 
  -6  -6   1      742.22      805.20     37.03 o 
  -5  -6   1       26.68       36.20     24.24 o 
  -4  -6   1     5086.15     5731.78     93.07 o 
  -3  -6   1     3383.81     3120.97     10.06 o 
  -2  -6   1     5376.76     5288.63    103.30 o 
  -1  -6   1     1440.82     2108.36    125.66 o 
   0  -6   1    14096.28    13644.01    110.04 o 
   1  -6   1       45.69       73.00     28.80 o 
   2  -6   1    17054.43    17165.98    391.58 o 
   3  -6   1     4480.31     4843.21    135.64 o 
   4  -6   1    19159.41    19410.28    328.06 o 
   5  -6   1       54.64       86.49     65.03 o 
   6  -6   1      958.63      865.47    181.52 o 
   7  -6   1        4.20       12.74     19.23 o 
   8  -6   1     1486.75     1765.84     44.76 o 
   9  -6   1     5037.64     4695.49    169.84 o 
  10  -6   1     2072.83     2480.71    137.61 o 
  11  -6   1        8.61      134.58     62.93 o 
  12  -6   1      431.83      490.20     54.04 o 
  13  -6   1     1129.86     1037.94    127.44 o 
  14  -6   1      218.86      222.78     70.02 o 
  15  -6   1        4.34        0.93    227.08 o 
 -14  -5   1      158.67      146.58     24.20 o 
 -13  -5   1        4.09       16.75     69.92 o 
 -12  -5   1     2280.72     2260.99    127.03 o 
 -11  -5   1     1039.90     1083.32     30.94 o 
 -10  -5   1     5979.38     5876.65    100.44 o 
  -9  -5   1      262.41      257.09     35.81 o 
  -8  -5   1      623.45      752.33     77.86 o 
  -7  -5   1        3.21       13.09     48.40 o 
  -6  -5   1     6174.97     5843.64     86.28 o 
  -5  -5   1     6585.99     6353.31    151.39 o 
  -4  -5   1    18728.27    18330.28     96.53 o 
  -3  -5   1     4016.88     3650.89     60.40 o 
  -2  -5   1     3741.51     3596.00    222.19 o 
  -1  -5   1      248.20      269.78     20.79 o 
   0  -5   1    18689.51    19278.53    125.81 o 
   1  -5   1     4014.73     3788.17     35.65 o 
   2  -5   1    11304.60    11921.33    228.24 o 
   3  -5   1     6504.23     7405.28    529.53 o 
   4  -5   1     4502.49     4764.75     82.61 o 
   5  -5   1    13831.20    13959.30     90.96 o 
   6  -5   1     2106.10     2443.54     99.22 o 
   7  -5   1     1530.71     1358.51    242.33 o 
   8  -5   1     1483.33     1655.57     49.47 o 
   9  -5   1     2692.90     2692.01    151.94 o 
  10  -5   1     3088.02     2886.16    107.94 o 
  11  -5   1     1199.85     1073.57    114.70 o 
  12  -5   1      756.21      731.49     19.54 o 
  13  -5   1       28.85       18.61     21.48 o 
  14  -5   1      194.58      153.96     53.22 o 
  15  -5   1       18.27       18.15     97.72 o 
 -15  -4   1      254.97      344.80    137.73 o 
 -14  -4   1       74.81      100.38     69.81 o 
 -13  -4   1     2577.95     2827.29     85.30 o 
 -12  -4   1      523.84      697.23     90.28 o 
 -11  -4   1      217.34      296.87    112.61 o 
 -10  -4   1     1236.64     1382.42     32.22 o 
  -9  -4   1     4966.97     4551.75     40.47 o 
  -8  -4   1     7673.48     7541.39     78.31 o 
  -7  -4   1     6901.61     6744.08    116.32 o 
  -6  -4   1        1.42       23.11     82.50 o 
  -5  -4   1       58.67       59.04     78.73 o 
  -4  -4   1     6354.65     5951.91    106.71 o 
  -3  -4   1     1320.18     1381.33     42.82 o 
  -2  -4   1    12224.90    12717.73    165.60 o 
  -1  -4   1      475.97      574.01     86.32 o 
   0  -4   1      741.34      680.33     38.31 o 
   1  -4   1     3723.06     3381.50      9.76 o 
   2  -4   1    20278.74    19712.30    357.83 o 
   3  -4   1     9698.82     9258.72    233.88 o 
   4  -4   1     7206.98     7066.39    158.69 o 
   5  -4   1        2.27       43.73     60.25 o 
   6  -4   1      221.67      290.74     24.00 o 
   7  -4   1     2079.43     2318.29    161.65 o 
   8  -4   1    11685.72    10599.08     40.59 o 
   9  -4   1     3326.57     3154.45    104.46 o 
  10  -4   1      246.52      239.21     52.84 o 
  11  -4   1      109.31      234.84     67.23 o 
  12  -4   1      871.79     1021.77    177.29 o 
  13  -4   1     1520.09     1531.03     84.83 o 
  14  -4   1       23.03       69.72     30.48 o 
  15  -4   1      148.37      126.57     31.18 o 
 -15  -3   1       24.21      127.96    156.81 o 
 -14  -3   1      673.60     1161.14    185.20 o 
 -13  -3   1       19.50       28.79     23.49 o 
 -12  -3   1     1510.68     1727.14    114.00 o 
 -11  -3   1      931.99      924.94     45.17 o 
 -10  -3   1     5543.48     5072.26     53.38 o 
  -9  -3   1     2116.43     2186.80    139.66 o 
  -8  -3   1      167.60      106.03     59.68 o 
  -7  -3   1    23145.65    22435.56    225.32 o 
  -6  -3   1    25369.92    23910.24    496.56 o 
  -5  -3   1    49961.45    45973.70    430.02 o 
  -4  -3   1     6792.54     6122.46     95.25 o 
  -3  -3   1     1072.23     1314.40     49.28 o 
  -2  -3   1    25373.49    22895.54    626.38 o 
  -1  -3   1     3299.65     3546.84     75.26 o 
   0  -3   1     8388.30    10416.65    202.88 o 
   1  -3   1    23291.64    23148.46    560.18 o 
   2  -3   1    76694.30    71310.53    167.28 o 
   3  -3   1       75.07       76.41     15.65 o 
   4  -3   1     2849.03     2993.93    204.31 o 
   5  -3   1     8824.43     8574.15     76.40 o 
   6  -3   1      523.05      699.16    117.36 o 
   7  -3   1     4137.24     3892.64    192.10 o 
   8  -3   1     3690.31     3586.06    190.00 o 
   9  -3   1      184.85      172.44     76.55 o 
  10  -3   1     4621.92     4319.15     22.10 o 
  11  -3   1     3025.98     2806.58    107.55 o 
  12  -3   1     1328.27     1336.65    112.60 o 
  13  -3   1        0.35        2.79    106.93 o 
  14  -3   1       21.61       72.79     53.74 o 
  15  -3   1       27.14       23.27     14.42 o 
 -15  -2   1      206.82      161.00     88.88 o 
 -14  -2   1       63.76      214.56    148.05 o 
 -13  -2   1     4271.57     3972.98     65.07 o 
 -12  -2   1        7.69       36.32     90.80 o 
 -11  -2   1       56.32      132.52     56.77 o 
 -10  -2   1     2578.90     2352.91     71.88 o 
  -9  -2   1     2126.94     2258.21     86.09 o 
  -8  -2   1       41.19      273.15    102.00 o 
  -7  -2   1     2617.16     2983.22     58.99 o 
  -6  -2   1    14588.66    14259.07    265.46 o 
  -5  -2   1     6391.44     6032.98    263.86 o 
  -4  -2   1    21654.66    22096.39    162.92 o 
  -3  -2   1    60660.61    56868.71    126.32 o 
  -2  -2   1    42280.14    40492.62    367.74 o 
  -1  -2   1      494.37      606.15     53.93 o 
   0  -2   1     2909.39     3397.76    226.15 o 
   1  -2   1     1994.98     2027.88    125.15 o 
   2  -2   1    16551.51    16578.74    481.14 o 
   3  -2   1    17155.40    17411.79     92.35 o 
   4  -2   1    14362.62    15122.43    145.32 o 
   5  -2   1     1931.99     2321.57    141.46 o 
   6  -2   1     1513.17     1905.31    110.08 o 
   7  -2   1    11317.59    11286.36     24.67 o 
   8  -2   1     4410.10     4312.52    129.21 o 
   9  -2   1     2916.97     2659.43     65.68 o 
  10  -2   1     2924.38     3070.36     67.83 o 
  11  -2   1     1962.99     1748.24     36.06 o 
  12  -2   1      560.79      553.29     98.42 o 
  13  -2   1     2786.45     2584.46    124.94 o 
  14  -2   1     1521.28     1522.22     84.84 o 
  15  -2   1       12.75      255.93    177.29 o 
 -15  -1   1      211.02      252.67     19.54 o 
 -14  -1   1      306.81      561.79    146.96 o 
 -13  -1   1      276.61      295.58     29.59 o 
 -12  -1   1      191.53      175.43     23.68 o 
 -11  -1   1      308.16      480.76    149.80 o 
 -10  -1   1     2046.47     2128.11     89.01 o 
  -9  -1   1     1532.76     1517.89    102.22 o 
  -8  -1   1      211.17      241.88     46.70 o 
  -7  -1   1        7.89      109.66     58.49 o 
  -6  -1   1     7668.30     7501.35     90.50 o 
  -5  -1   1    23852.81    21964.81     61.26 o 
  -4  -1   1     3505.02     3462.30    116.40 o 
  -3  -1   1     3363.45     3213.25    133.64 o 
  -2  -1   1     2678.87     2939.44     65.69 o 
  -1  -1   1    21506.44    20465.14    726.63 o 
   0  -1   1     6785.12     6365.11     65.61 o 
   1  -1   1    72376.15    67321.06     58.63 o 
   2  -1   1     3591.51     3695.15     44.67 o 
   3  -1   1     1225.86     1187.25     76.12 o 
   4  -1   1      947.55      990.29     29.26 o 
   5  -1   1    23563.58    22335.66    187.69 o 
   6  -1   1     1741.05     1632.08    252.98 o 
   7  -1   1     3910.61     4002.57     89.08 o 
   8  -1   1       52.90       85.23     58.80 o 
   9  -1   1     2008.17     2066.95    143.13 o 
  10  -1   1     6435.26     5805.48     60.72 o 
  11  -1   1     1671.44     1564.17    116.39 o 
  12  -1   1       45.66       41.93     17.48 o 
  13  -1   1       30.67       71.42    121.10 o 
  14  -1   1      681.66      793.29    151.40 o 
  15  -1   1      273.35      370.57     78.87 o 
 -15   0   1      476.78      462.99    176.36 o 
 -14   0   1      670.49      789.65    135.87 o 
 -13   0   1     2933.75     3076.07    114.07 o 
 -12   0   1      145.55      143.14     27.63 o 
 -11   0   1      923.63      933.66    138.30 o 
 -10   0   1      907.86     1104.04     75.29 o 
  -9   0   1     5241.67     4944.24     93.94 o 
  -8   0   1     1189.72     1254.99    195.22 o 
  -7   0   1    33018.66    31312.63    390.40 o 
  -6   0   1        2.68       20.75     15.84 o 
  -5   0   1        0.18      176.70     62.92 o 
  -4   0   1    36839.45    35860.55    105.01 o 
  -3   0   1       23.78       35.74     36.43 o 
   3   0   1     1358.12     1310.86    147.97 o 
   4   0   1    12933.04    12848.91   1091.41 o 
   5   0   1      944.38     1082.50     66.42 o 
   6   0   1     4925.82     4828.87     98.10 o 
   7   0   1     9391.19     9473.26    143.28 o 
   8   0   1      348.13      467.89     37.85 o 
   9   0   1      719.30     1098.90    109.74 o 
  10   0   1       99.67      182.98     95.19 o 
  11   0   1      612.72      720.84    104.46 o 
  12   0   1        1.17       28.47     61.58 o 
  13   0   1     3561.25     3462.20     71.22 o 
  14   0   1       72.76      139.20    122.61 o 
  15   0   1      429.36      712.30     48.39 o 
 -15   1   1      289.09      233.59     51.19 o 
 -14   1   1      573.92      599.80    131.69 o 
 -13   1   1        7.49       43.35     85.58 o 
 -12   1   1     3592.46     3483.36    174.96 o 
 -11   1   1     1524.52     1505.54    123.88 o 
 -10   1   1    10208.49     9862.74    105.29 o 
  -9   1   1        0.98        2.66     40.67 o 
  -8   1   1       35.00      114.45     37.39 o 
  -7   1   1      330.85      386.22     30.90 o 
  -6   1   1    17286.91    16514.69    477.09 o 
  -5   1   1     1565.82     1426.75    126.88 o 
  -4   1   1      929.23      759.04     79.49 o 
  -3   1   1     1549.39     1574.26     30.92 o 
  -2   1   1    30994.13    29612.71    611.29 o 
  -1   1   1    50179.61    47118.44     66.68 o 
   0   1   1      551.20      501.67     11.87 o 
   1   1   1     4370.12     4349.37    310.82 o 
   2   1   1    24238.74    23105.28    237.93 o 
   3   1   1    44766.38    42967.60    610.91 o 
   4   1   1     8992.69     8608.30     77.57 o 
   5   1   1    36794.90    34792.07    580.02 o 
   6   1   1      604.24      450.45    102.53 o 
   7   1   1     2609.09     2943.76    155.71 o 
   8   1   1        0.89       18.51     29.56 o 
   9   1   1      716.33      992.74     82.65 o 
  10   1   1     1334.52     1355.17     55.55 o 
  11   1   1      411.26      570.40     98.14 o 
  12   1   1     2859.73     2623.32     51.50 o 
  13   1   1       13.18        0.93    133.20 o 
  14   1   1     1286.21     1399.97    212.19 o 
  15   1   1       13.10       18.81     80.56 o 
 -15   2   1       79.15       53.98     88.41 o 
 -14   2   1        0.53       10.24    156.81 o 
 -13   2   1     1325.02     1423.56     81.90 o 
 -12   2   1      768.45      822.91     95.48 o 
 -11   2   1       47.07       66.38     29.78 o 
 -10   2   1     2207.08     2227.65     79.10 o 
  -9   2   1     4106.97     3894.21     81.50 o 
  -8   2   1     2894.67     2872.14     83.00 o 
  -7   2   1     5916.71     5554.39    155.33 o 
  -6   2   1     3725.23     3403.24     61.97 o 
  -5   2   1     2239.79     2405.37    185.10 o 
  -4   2   1    13563.20    13963.14    219.40 o 
  -3   2   1     5592.57     5294.36    177.69 o 
  -2   2   1    49109.99    46480.88    165.48 o 
  -1   2   1      132.78      138.74     71.71 o 
   0   2   1     7822.90     8144.62    241.73 o 
   1   2   1     4284.33     4551.79    101.44 o 
   2   2   1     3045.11     3092.38    148.97 o 
   3   2   1    31464.19    30871.90    231.03 o 
   4   2   1    16454.20    15896.14     81.57 o 
   5   2   1     3592.52     3766.68    121.21 o 
   6   2   1    16206.07    14991.46    250.33 o 
   7   2   1       28.35       45.60     16.86 o 
   8   2   1    10827.00     9955.99     50.83 o 
   9   2   1        1.50       27.95     67.66 o 
  10   2   1      146.51      240.65     47.27 o 
  11   2   1      620.60      543.40     39.74 o 
  12   2   1      836.00      747.52     36.73 o 
  13   2   1     3851.32     3982.09    133.17 o 
  14   2   1       48.18      130.68     96.09 o 
  15   2   1       50.63       83.06      8.14 o 
 -15   3   1       10.20       50.25    205.67 o 
 -14   3   1      960.94     1256.36    224.75 o 
 -13   3   1      135.18      113.77    140.00 o 
 -12   3   1     2505.84     2587.09    236.38 o 
 -11   3   1     1971.08     1925.12    111.68 o 
 -10   3   1     4447.74     4754.99    112.84 o 
  -9   3   1     3487.25     3737.59     95.07 o 
  -8   3   1      283.37      341.20     18.54 o 
  -7   3   1      482.46      527.22     18.41 o 
  -6   3   1     1345.84     1465.20     54.06 o 
  -5   3   1     9249.55     9596.46    115.88 o 
  -4   3   1     4565.16     4502.61    128.39 o 
  -3   3   1     4546.01     4636.87     56.88 o 
  -2   3   1     1324.61     1367.81    116.36 o 
  -1   3   1    74227.26    69437.18    483.49 o 
   1   3   1    18225.09    18114.50    284.92 o 
   2   3   1    11368.77    10939.31    735.03 o 
   3   3   1    30832.62    30123.16    220.40 o 
   4   3   1    18478.14    18396.85    226.71 o 
   5   3   1    34334.74    32340.04    461.45 o 
   6   3   1     8664.97     8726.34    129.80 o 
   7   3   1     3260.84     3462.61     97.45 o 
   8   3   1      479.82      651.59     74.59 o 
   9   3   1     1272.94     1343.33     57.70 o 
  10   3   1      935.58      955.25     62.32 o 
  11   3   1     1984.28     2152.89    141.69 o 
  12   3   1       90.11       75.77     11.87 o 
  13   3   1       66.09      120.56     54.68 o 
  14   3   1      490.11      609.71    125.12 o 
  15   3   1        0.02       17.97    110.64 o 
 -15   4   1      137.35      210.79    175.43 o 
 -14   4   1       18.01       21.40     29.32 o 
 -13   4   1      896.73      817.87    147.51 o 
 -12   4   1        1.22       12.10     43.18 o 
 -11   4   1      102.87      138.67    113.87 o 
 -10   4   1      585.16      536.80     36.29 o 
  -9   4   1    16495.90    15494.96    229.93 o 
  -8   4   1     6592.11     6133.73     62.10 o 
  -7   4   1     7807.72     7485.67     54.40 o 
  -6   4   1      244.79      341.90     45.43 o 
  -5   4   1      805.09      806.45     41.45 o 
  -4   4   1     4763.06     4498.63     88.64 o 
  -3   4   1    28198.81    27601.74    262.81 o 
  -2   4   1   171298.23   163526.05    405.94 o 
  -1   4   1    30048.43    28595.89    365.85 o 
   0   4   1       55.13       91.65    110.12 o 
   1   4   1      321.95      389.40     38.55 o 
   2   4   1      100.59      117.77     75.70 o 
   3   4   1      850.73     1118.26     77.96 o 
   4   4   1      480.70      894.27    104.94 o 
   5   4   1       70.04      149.21     53.35 o 
   6   4   1     5267.52     5688.72     64.78 o 
   7   4   1     6385.71     6693.36     73.91 o 
   8   4   1     8694.75     8188.78     84.54 o 
   9   4   1     1135.24     1184.09     60.69 o 
  10   4   1      395.86      571.28    114.11 o 
  11   4   1      951.38      984.81    128.20 o 
  12   4   1      252.03      415.04    105.82 o 
  13   4   1     1425.19     1666.90    148.73 o 
  14   4   1      912.06      953.31     38.73 o 
  15   4   1      104.77      200.30     89.76 o 
 -15   5   1      106.07      103.30     60.49 o 
 -14   5   1      102.43       67.94    210.79 o 
 -13   5   1      244.12      251.27     39.55 o 
 -12   5   1      388.54      536.68    135.01 o 
 -11   5   1     1004.84     1029.12     77.67 o 
 -10   5   1     3625.17     3325.02    100.80 o 
  -9   5   1     1562.71     1375.26    247.81 o 
  -8   5   1     1494.82     1680.59     98.78 o 
  -7   5   1      342.54      332.98    103.63 o 
  -6   5   1     1784.98     1948.40     66.00 o 
  -5   5   1    18272.23    18312.82    156.03 o 
  -4   5   1     1902.14     2105.61     66.88 o 
  -3   5   1     8888.70     8734.85     76.15 o 
  -2   5   1     6725.71     6826.44    109.08 o 
  -1   5   1     7560.20     7172.80     77.68 o 
   0   5   1      749.05      917.49     90.74 o 
   1   5   1     8533.78     8833.79     95.14 o 
   2   5   1     4903.44     4693.08    181.01 o 
   3   5   1     2891.51     2617.50    243.36 o 
   4   5   1      739.84      843.13     55.50 o 
   5   5   1    18048.76    17814.48     98.23 o 
   6   5   1     5834.66     5719.71    165.39 o 
   7   5   1      575.09      532.81     31.58 o 
   8   5   1      177.61      302.01     76.53 o 
   9   5   1      703.67      730.68     30.95 o 
  10   5   1     4733.70     4818.27    115.80 o 
  11   5   1     1292.88     1422.02     61.89 o 
  12   5   1      557.14      518.42     64.45 o 
  13   5   1      500.70      477.20     56.30 o 
  14   5   1      311.21      384.82    113.54 o 
 -15   6   1      682.08      735.67    225.68 o 
 -14   6   1      283.88      202.88    123.31 o 
 -13   6   1      246.31      804.07    162.86 o 
 -12   6   1     1186.19     1178.00     21.87 o 
 -11   6   1     1029.87      941.48     64.21 o 
 -10   6   1        1.99        2.21     47.57 o 
  -9   6   1     5313.84     4679.19     89.18 o 
  -8   6   1     6913.87     6827.19     83.66 o 
  -7   6   1     2905.26     2840.57     43.77 o 
  -6   6   1     3200.31     3202.04     56.24 o 
  -5   6   1       26.43       34.90     33.58 o 
  -4   6   1    13542.65    12991.88     59.79 o 
  -3   6   1     3748.24     3518.62    113.99 o 
  -2   6   1    48479.78    45891.88     68.28 o 
  -1   6   1     3310.33     3311.76     97.72 o 
   0   6   1     4668.04     4596.71    141.26 o 
   1   6   1       82.65      161.98     54.27 o 
   2   6   1     7192.31     6504.75    162.86 o 
   3   6   1     1943.36     2066.38     51.83 o 
   4   6   1     7895.68     7472.58     76.57 o 
   5   6   1     1800.43     1940.36    134.25 o 
   6   6   1     6978.96     6666.74    185.33 o 
   7   6   1     1242.46     1429.74    112.68 o 
   8   6   1     5009.12     4750.80    205.45 o 
   9   6   1      214.63      253.25     71.92 o 
  10   6   1      167.46      188.92     33.58 o 
  11   6   1     2370.89     2141.73     35.99 o 
  13   6   1     2300.02     2146.99     67.01 o 
  14   6   1       34.32       42.81     30.25 o 
 -15   7   1      202.56      161.00     60.03 o 
 -14   7   1      193.95      253.13     21.87 o 
 -13   7   1      325.19      306.18    161.93 o 
 -12   7   1       40.78       97.94    148.05 o 
 -11   7   1      597.37      967.82    151.93 o 
 -10   7   1       47.56       40.35     23.46 o 
  -9   7   1     4166.50     3867.10    150.52 o 
  -8   7   1        4.49       20.82     56.26 o 
  -7   7   1       15.97       44.20     13.16 o 
  -6   7   1      629.30      604.14     59.96 o 
  -5   7   1     4172.76     3990.16     86.74 o 
  -4   7   1    14955.06    14770.23     83.12 o 
  -3   7   1     2490.96     2734.98    146.13 o 
  -2   7   1       25.29      216.78     99.92 o 
  -1   7   1    48601.25    45738.74    131.22 o 
   0   7   1      197.25      400.08    137.63 o 
   1   7   1     8956.36     9041.69    116.97 o 
   2   7   1      127.54      208.92     36.76 o 
   3   7   1     1016.81     1480.99    255.69 o 
   4   7   1     4148.12     3814.93    165.78 o 
   5   7   1     2073.97     1823.72     30.13 o 
   6   7   1        1.81      102.64     78.27 o 
   7   7   1       28.56       17.92     39.31 o 
   8   7   1       23.67       47.81     58.33 o 
   9   7   1        1.47       32.46     51.73 o 
  10   7   1      873.70      713.24     18.15 o 
  11   7   1      147.10      211.26    139.60 o 
  12   7   1      198.98      189.85      4.65 o 
  14   7   1      980.31      932.50     49.32 o 
 -14   8   1       77.57       53.05     93.53 o 
 -13   8   1     2022.70     2573.68    227.08 o 
 -12   8   1        0.68       46.22    118.09 o 
 -11   8   1        2.56        9.36     87.25 o 
 -10   8   1     1337.21     1360.63     98.42 o 
  -9   8   1      780.85      939.87     81.03 o 
  -8   8   1      415.89      370.93     67.98 o 
  -7   8   1     1538.76     1790.47     84.76 o 
  -6   8   1        0.66       27.90     48.37 o 
  -5   8   1     2742.57     2668.12     82.22 o 
  -4   8   1    38472.07    35996.90     72.94 o 
  -3   8   1    15526.17    14883.73    228.67 o 
  -2   8   1      276.62      557.86     83.52 o 
  -1   8   1      636.10      765.10     40.25 o 
   0   8   1        5.90       57.09     79.74 o 
   1   8   1     1044.82      995.88     49.09 o 
   2   8   1    19248.38    18385.32     95.62 o 
   3   8   1       62.30       81.63     19.01 o 
   4   8   1       49.71      164.50    105.59 o 
   5   8   1      361.75      309.58      9.04 o 
   6   8   1     1359.12     1251.61    110.98 o 
   7   8   1     2632.71     2654.37     78.45 o 
   8   8   1      139.33      239.63     90.45 o 
   9   8   1      464.97      513.91     89.45 o 
  10   8   1        0.08       10.71     41.08 o 
  11   8   1      823.26      932.50    100.97 o 
  12   8   1       24.53       24.20     21.40 o 
  13   8   1      802.71     1286.14    182.87 o 
 -14   9   1       31.30       26.06      6.51 o 
 -13   9   1       12.77       27.92     56.30 o 
 -12   9   1     3700.88     3505.25    182.87 o 
 -11   9   1     2362.77     2386.37     63.66 o 
 -10   9   1       91.68      111.09     70.26 o 
  -9   9   1       77.77      124.92     72.97 o 
  -8   9   1     2140.69     2248.27     54.88 o 
  -7   9   1      250.09      212.10     14.57 o 
  -6   9   1      441.80      459.68     49.28 o 
  -5   9   1    15764.68    15396.52    571.65 o 
  -4   9   1      655.00      657.36     60.24 o 
  -3   9   1     1231.82     1648.80     93.07 o 
  -2   9   1      534.53      493.04     24.18 o 
  -1   9   1      761.31      858.83     91.20 o 
   0   9   1     7947.02     7341.20    257.32 o 
   1   9   1     1177.25     1089.95    134.77 o 
   2   9   1     8952.42     8523.73    272.21 o 
   3   9   1     2978.67     3556.62    120.84 o 
   4   9   1     1944.96     2121.34    124.99 o 
   5   9   1     5550.56     5403.66     80.49 o 
   6   9   1     4569.55     4648.42    150.51 o 
   7   9   1      661.46      672.84     90.13 o 
   8   9   1      172.80      164.77     44.66 o 
   9   9   1       25.30       31.64    137.04 o 
  10   9   1     2689.78     2762.64     87.95 o 
  11   9   1      107.90      148.90     33.97 o 
  12   9   1        6.85        5.58    115.86 o 
  13   9   1       66.09       67.01    215.44 o 
 -14  10   1      737.92      632.83    185.20 o 
 -13  10   1      502.70      662.62    212.65 o 
 -12  10   1      282.98      357.83    155.88 o 
 -11  10   1       16.98      109.59     76.47 o 
 -10  10   1      508.61      641.51     86.02 o 
  -9  10   1     1315.16     1388.63    211.26 o 
  -8  10   1    11552.29    11573.31    106.24 o 
  -7  10   1      109.50      100.56     62.68 o 
  -6  10   1     3507.87     3851.45    126.97 o 
  -5  10   1      524.91      754.79     48.92 o 
  -4  10   1     6959.35     6283.71     38.09 o 
  -3  10   1     1598.76     1740.33    160.56 o 
  -1  10   1      233.71      352.66    106.90 o 
   0  10   1        3.64        2.01     10.65 o 
   1  10   1      431.66      507.91     42.34 o 
   2  10   1    18890.25    17235.73     82.68 o 
   3  10   1     4353.05     4175.05     79.78 o 
   4  10   1     2527.97     2841.77    109.58 o 
   5  10   1       54.72       59.32     34.66 o 
   6  10   1     4374.10     4141.22     51.65 o 
   7  10   1     1840.78     1861.35     63.52 o 
   8  10   1     1232.04     1547.05     82.21 o 
   9  10   1     1031.43     1118.88    113.07 o 
  10  10   1       81.50       73.52     24.68 o 
  11  10   1      202.51      140.53    170.31 o 
  12  10   1        3.64       10.24    185.66 o 
 -13  11   1       55.87       64.21    111.68 o 
 -12  11   1      433.92      458.81     20.94 o 
 -11  11   1     1534.56     1499.63    169.14 o 
 -10  11   1      821.68      726.34     90.27 o 
  -9  11   1      800.73      760.98     22.52 o 
  -8  11   1        2.45       32.95     17.62 o 
  -7  11   1     5702.09     5345.92     94.18 o 
  -6  11   1    21083.43    19765.80    308.42 o 
  -5  11   1    12402.50    12558.53    184.04 o 
  -4  11   1      623.24      650.32     78.87 o 
  -3  11   1     1399.27     1424.34      6.51 o 
  -2  11   1      139.09      312.74    140.81 o 
  -1  11   1     2366.75     2216.79    157.74 o 
   0  11   1       20.57       40.18     22.19 o 
   1  11   1     5064.77     4473.22    134.71 o 
   2  11   1      345.59      331.51     72.59 o 
   3  11   1        2.06      142.40     75.96 o 
   4  11   1      985.73     1090.51    142.65 o 
   5  11   1        7.81        8.25     32.46 o 
   6  11   1      633.69      708.79    111.69 o 
   7  11   1      256.97      259.65     10.21 o 
   8  11   1       53.78       30.54    144.80 o 
   9  11   1     1823.37     2130.83     89.11 o 
  10  11   1     1090.23     1145.94    134.12 o 
  11  11   1       43.72       23.73    143.32 o 
  12  11   1      115.61      273.14    127.96 o 
 -12  12   1      274.18      399.24     76.31 o 
 -11  12   1        0.10        0.00    210.79 o 
 -10  12   1     1219.33     1091.10    119.17 o 
  -9  12   1      663.40      519.00     33.04 o 
  -8  12   1     1948.56     1524.39    226.92 o 
  -7  12   1        2.37      134.16     72.61 o 
  -6  12   1     2749.57     2786.52    134.71 o 
  -5  12   1     1441.76     1582.09     92.31 o 
  -4  12   1       13.37       15.90     37.69 o 
  -3  12   1      121.90      131.55     88.88 o 
  -2  12   1     1940.03     1819.87     28.38 o 
  -1  12   1      935.49      833.94     34.67 o 
   0  12   1      374.24      337.33     28.38 o 
   1  12   1      258.44      311.39     41.65 o 
   2  12   1     1060.83     1196.02    236.85 o 
   3  12   1      113.89      115.06    109.87 o 
   4  12   1        1.06       39.48     31.43 o 
   5  12   1       10.03       27.67     51.98 o 
   6  12   1       35.20       32.17     60.30 o 
   7  12   1     1983.91     2181.75    105.95 o 
   8  12   1       47.84       45.33     95.53 o 
   9  12   1     1260.01     1548.46    100.75 o 
  10  12   1      235.82      330.16     42.81 o 
  11  12   1      363.98      494.17    203.81 o 
 -10  13   1      135.82      139.60    188.45 o 
  -9  13   1       30.57      221.49    134.94 o 
  -8  13   1      706.53      836.19    157.05 o 
  -7  13   1     6256.88     5790.12     56.30 o 
  -6  13   1        2.96        4.65    116.48 o 
  -5  13   1     5257.04     4974.95     83.60 o 
  -4  13   1     1450.12     1407.74    127.96 o 
  -3  13   1       16.59       61.50     62.09 o 
  -2  13   1      482.34      444.83     49.69 o 
  -1  13   1     5272.96     4843.68    120.68 o 
   0  13   1     9305.29     8480.24    121.71 o 
   1  13   1      103.40      291.51    114.81 o 
   2  13   1       50.99       39.62     77.42 o 
   3  13   1        2.17       45.97    118.65 o 
   4  13   1     5445.90     5005.23     40.02 o 
   5  13   1     1856.23     1848.71     59.33 o 
   6  13   1      992.67     1140.80    149.37 o 
   7  13   1      162.12      141.58     61.19 o 
   8  13   1      617.78      531.41     94.69 o 
   9  13   1      242.30      202.07     29.55 o 
  10  13   1     1200.94     1420.88     69.41 o 
 -10  14   1      487.74      425.77    171.70 o 
  -9  14   1      442.62      524.42     52.12 o 
  -8  14   1     3843.82     3426.32     38.46 o 
  -7  14   1        4.35       10.24      7.91 o 
  -6  14   1       95.88      245.03     99.34 o 
  -5  14   1       14.71       11.17     14.65 o 
  -4  14   1     4530.45     4528.62    126.86 o 
  -3  14   1      230.52      192.64      8.05 o 
  -2  14   1     1480.24     1312.70    190.08 o 
  -1  14   1     1983.26     2178.16    201.95 o 
   0  14   1     2266.08     2127.87     39.09 o 
   1  14   1      371.32      347.25     47.23 o 
   2  14   1     2449.17     2309.80    304.09 o 
   3  14   1     2286.06     2087.24    203.81 o 
   4  14   1        3.81        7.62     72.95 o 
   5  14   1      250.84      248.08     41.93 o 
   6  14   1      485.76      503.26     50.49 o 
   7  14   1     1493.79     1658.56    140.86 o 
   8  14   1      373.42      400.77    110.51 o 
   9  14   1      428.97      326.59     35.82 o 
  -9  15   1      154.52      144.71    232.66 o 
  -8  15   1     1191.85     1294.05    118.19 o 
  -7  15   1     8523.12     7619.14     71.07 o 
  -6  15   1      302.29      443.25     79.05 o 
  -5  15   1     1549.77     1453.66     22.34 o 
  -4  15   1      407.54      435.11    103.07 o 
  -3  15   1      288.99      280.60    100.97 o 
  -2  15   1       15.21       64.85     64.68 o 
  -1  15   1     3026.39     2754.54     45.21 o 
   0  15   1     1240.63     1136.48     52.35 o 
   1  15   1     1646.22     1650.25     97.48 o 
   2  15   1     1311.86     1257.85     29.55 o 
   3  15   1        1.63        0.00     27.61 o 
   4  15   1      560.99      546.52     55.16 o 
   5  15   1      969.76      804.49     80.04 o 
   6  15   1      154.26      270.07     72.12 o 
   7  15   1       11.21       18.69     31.15 o 
   8  15   1       74.55      107.40     99.19 o 
  -9  16   1       98.98      113.07    110.28 o 
  -8  16   1       66.16       68.40     61.42 o 
  -7  16   1      635.28      783.25    103.14 o 
  -6  16   1      125.86      202.38    124.07 o 
  -5  16   1       71.33      123.92     50.80 o 
  -4  16   1     1981.11     2197.18     82.09 o 
  -3  16   1        0.03        2.79     57.67 o 
  -2  16   1     1380.72     1519.11     53.48 o 
  -1  16   1      235.15      275.63    101.52 o 
   0  16   1      990.61     1019.88     66.49 o 
   1  16   1      374.22      555.98    102.14 o 
   2  16   1      726.00      889.97    101.56 o 
   3  16   1     1272.60     1654.08    132.06 o 
   4  16   1       59.57       67.01     11.41 o 
   5  16   1       19.04       27.78    101.68 o 
   6  16   1        0.50       21.66     51.79 o 
   7  16   1     1687.27     1839.61    112.68 o 
  -7  17   1      819.86      981.83    111.21 o 
  -6  17   1      238.45      301.42     91.44 o 
  -5  17   1     1304.00     1064.44     22.34 o 
  -4  17   1       30.13       91.20    103.53 o 
  -3  17   1        0.18        0.00     27.30 o 
  -2  17   1      500.50      406.60     68.40 o 
  -1  17   1     1117.30     1280.98    137.74 o 
   0  17   1      745.03     1038.96    152.16 o 
   1  17   1      115.44      326.00    151.15 o 
   2  17   1        5.74        0.00    115.68 o 
   3  17   1      542.84      563.80    134.10 o 
   4  17   1     1390.84     1982.36    133.13 o 
   5  17   1      105.25      112.02    113.56 o 
  -5  18   1       30.99       58.78     74.42 o 
  -4  18   1     1715.01     1602.01     42.58 o 
  -3  18   1       52.47       54.48     32.50 o 
  -2  18   1      283.98      288.28     95.95 o 
  -1  18   1       61.78      111.89     44.09 o 
   0  18   1      683.51      749.16     88.41 o 
   1  18   1      230.66      391.06     80.48 o 
   2  18   1     1143.76     1061.33     84.12 o 
   3  18   1      306.54      294.15     41.16 o 
  -3 -18   2      696.69      636.00     20.01 o 
  -2 -18   2      321.95      420.70    128.00 o 
  -1 -18   2     1315.59     1225.23    259.88 o 
   0 -18   2      405.49      509.05    104.01 o 
   1 -18   2     1371.76     1270.64    248.48 o 
   2 -18   2      125.98      113.09     58.74 o 
   3 -18   2        3.08       71.80     74.61 o 
   4 -18   2       89.19       93.06     43.56 o 
   5 -18   2      249.94      282.34     55.84 o 
  -5 -17   2      227.29      279.84     58.14 o 
  -4 -17   2      677.46      655.05    334.80 o 
  -3 -17   2      933.99     1086.67     62.82 o 
  -2 -17   2     2280.56     2061.98    115.86 o 
  -1 -17   2      171.56      159.91     77.92 o 
   0 -17   2     1239.24     1236.45    259.65 o 
   1 -17   2      265.49      298.20     67.71 o 
   2 -17   2      148.75      154.48     84.10 o 
   3 -17   2     2310.33     2399.84    172.63 o 
   4 -17   2      399.54      409.10     83.72 o 
   5 -17   2      803.34     1005.14    329.68 o 
   6 -17   2        0.01        0.00      2.79 o 
   7 -17   2        0.95      127.03     47.46 o 
  -7 -16   2       63.23       77.58     82.83 o 
  -6 -16   2      283.88      303.78     93.34 o 
  -5 -16   2     1352.14     1619.19    138.90 o 
  -4 -16   2       15.57       30.88     37.19 o 
  -3 -16   2       93.66      237.98    102.88 o 
  -2 -16   2       96.94      167.53     63.58 o 
  -1 -16   2      946.40      904.99    312.00 o 
   0 -16   2     2530.01     2325.13    221.72 o 
   1 -16   2     1626.51     1954.00    108.18 o 
   2 -16   2      879.08      939.49    125.21 o 
   3 -16   2       76.35      211.85     62.81 o 
   4 -16   2     2261.54     1966.87     16.51 o 
   5 -16   2      827.84      667.74     85.85 o 
   6 -16   2     1645.23     1575.33     68.87 o 
   7 -16   2       30.74        6.51    186.59 o 
   8 -16   2       32.96       88.88     23.73 o 
   9 -16   2      122.91      108.88    120.98 o 
  -8 -15   2     2080.72     2028.81    218.47 o 
  -7 -15   2      287.37      395.29     82.25 o 
  -6 -15   2      875.42      683.47     56.77 o 
  -5 -15   2      927.67     1194.08     79.09 o 
  -4 -15   2     2013.01     2112.09    162.40 o 
  -3 -15   2     1236.14     1364.69    118.66 o 
  -2 -15   2     1304.33     1623.24    129.13 o 
  -1 -15   2     1544.24     1518.12    117.96 o 
   0 -15   2       51.64       61.41      2.31 o 
   1 -15   2      662.39      971.88     50.51 o 
   2 -15   2      613.37      961.08    193.34 o 
   3 -15   2     2734.46     2621.70    121.79 o 
   4 -15   2      588.45      504.54     57.70 o 
   5 -15   2      381.22      376.51     13.01 o 
   6 -15   2      682.69      504.72     54.44 o 
   7 -15   2     2081.64     2393.60    129.82 o 
   8 -15   2       28.88       37.23     17.68 o 
   9 -15   2     1010.94     1294.52    124.24 o 
  10 -15   2      195.24      235.92    152.16 o 
  -9 -14   2     1744.44     1797.40     53.86 o 
  -8 -14   2      122.76      276.80     96.45 o 
  -7 -14   2     1421.75     1210.06     85.85 o 
  -6 -14   2       37.86       24.20      0.93 o 
  -5 -14   2     5269.57     4762.92     67.70 o 
  -4 -14   2        0.65        1.90     13.45 o 
  -3 -14   2      258.04      294.41    124.29 o 
  -2 -14   2      345.47      325.61     98.42 o 
  -1 -14   2     5339.17     4836.42     21.91 o 
   0 -14   2     3097.51     3126.87    169.38 o 
   1 -14   2     2437.51     2608.52    103.57 o 
   2 -14   2      178.64      152.08    137.02 o 
   3 -14   2        2.46       14.20     81.17 o 
   4 -14   2     1649.75     1836.96     55.75 o 
   5 -14   2      129.92      157.61     40.48 o 
   7 -14   2      236.19      227.53     32.09 o 
   8 -14   2      599.75      616.55     76.31 o 
   9 -14   2      124.04      195.43    232.19 o 
  10 -14   2     1007.77     1149.34     50.72 o 
  11 -14   2      369.04      409.95    108.88 o 
 -10 -13   2       27.98       25.13     58.02 o 
  -9 -13   2      267.28      296.66     95.59 o 
  -8 -13   2     2523.27     2412.17    251.27 o 
  -7 -13   2      136.78      179.73     59.10 o 
  -6 -13   2     2319.20     2789.70     97.95 o 
  -5 -13   2      158.37      184.44    109.69 o 
  -4 -13   2      233.96      212.86     23.56 o 
  -3 -13   2      681.17      593.79    117.03 o 
  -2 -13   2     4905.80     4333.89    138.90 o 
  -1 -13   2       10.66       77.22     50.95 o 
   0 -13   2      706.35     1120.38    206.60 o 
   1 -13   2     1290.08     1390.98     86.00 o 
   2 -13   2      661.57      756.23    106.02 o 
   3 -13   2     2349.60     2398.13    124.71 o 
   4 -13   2      140.90      126.57     20.31 o 
   5 -13   2      671.33      530.02     35.13 o 
   6 -13   2      423.29      427.54     44.67 o 
   7 -13   2     3273.58     3492.63    123.72 o 
   8 -13   2      161.12      194.04    192.18 o 
   9 -13   2     1922.20     1918.05     93.06 o 
  10 -13   2        1.08        0.93     35.36 o 
  11 -13   2       69.26       59.10     38.16 o 
  12 -13   2      623.38      610.96     47.46 o 
 -11 -12   2      963.24     1316.21    173.33 o 
 -10 -12   2        0.54        4.65     75.22 o 
  -9 -12   2     3704.29     3452.52    166.35 o 
  -8 -12   2       23.06       93.45     69.96 o 
  -7 -12   2      255.96      418.53    116.05 o 
  -6 -12   2       65.84      120.18     73.37 o 
  -5 -12   2     6309.08     6328.47    123.20 o 
  -4 -12   2        2.03        0.16     33.31 o 
  -3 -12   2      611.96      616.91     31.96 o 
  -2 -12   2     3702.88     3568.35     89.34 o 
  -1 -12   2      771.39      938.94    236.38 o 
   0 -12   2     1720.65     2237.45    127.69 o 
   1 -12   2     4901.89     4559.39     92.13 o 
   2 -12   2      503.68      470.00     47.00 o 
   3 -12   2       47.12      114.57     72.13 o 
   4 -12   2     6082.70     5296.22     73.29 o 
   5 -12   2      145.70      173.20    100.28 o 
   6 -12   2     3446.47     3465.12    224.52 o 
   7 -12   2      351.42      399.36     45.83 o 
   8 -12   2      310.00      265.81     78.58 o 
   9 -12   2        0.37        1.86    121.68 o 
  10 -12   2     1098.25      933.85    129.92 o 
  11 -12   2      345.64      355.71     37.46 o 
  12 -12   2      715.11      653.10     71.44 o 
 -12 -11   2      525.39      592.82    165.65 o 
 -11 -11   2      158.47      111.15      6.98 o 
 -10 -11   2       52.12       64.21     49.05 o 
  -9 -11   2        5.80       90.94     66.31 o 
  -8 -11   2    10387.52     9978.38    178.92 o 
  -7 -11   2        3.08       52.90     81.59 o 
  -6 -11   2     2307.23     2334.14     87.30 o 
  -5 -11   2     2585.57     2673.68     83.13 o 
  -4 -11   2     4781.21     4760.29    109.61 o 
  -3 -11   2     5470.02     4733.24    124.47 o 
  -2 -11   2     6604.53     6528.08    302.23 o 
  -1 -11   2     1078.80      959.43     52.58 o 
   0 -11   2      451.29      484.26     43.97 o 
   1 -11   2     1470.91     1444.23     68.63 o 
   2 -11   2     1877.35     1624.77     50.25 o 
   3 -11   2     3871.84     3858.01    111.68 o 
   4 -11   2        4.43       28.74     45.22 o 
   5 -11   2     1852.01     2168.78     69.29 o 
   6 -11   2        3.03        0.00     33.75 o 
   7 -11   2     6096.22     5841.09    119.59 o 
   8 -11   2       16.90       37.71     86.07 o 
   9 -11   2     1848.53     1774.02     66.29 o 
  10 -11   2      195.84      283.00     69.34 o 
  11 -11   2       44.22      104.59    109.06 o 
  12 -11   2      739.62      897.25    149.66 o 
  13 -11   2     1778.03     1621.30     95.39 o 
 -12 -10   2      104.68      213.58    131.22 o 
 -11 -10   2     1861.82     1736.68     36.31 o 
 -10 -10   2      870.22      766.85     12.56 o 
  -9 -10   2     2494.31     2320.81    167.05 o 
  -8 -10   2        6.94       16.61     53.17 o 
  -7 -10   2     1608.62     2029.25    138.38 o 
  -6 -10   2       36.88       44.67     69.25 o 
  -5 -10   2     2387.73     2215.77    106.82 o 
  -4 -10   2     2286.11     2502.73     87.42 o 
  -3 -10   2      153.66      124.63     42.80 o 
  -2 -10   2      141.03      302.67     85.01 o 
  -1 -10   2    10225.05    10198.44    613.52 o 
   0 -10   2     7825.75     7289.96    185.20 o 
   1 -10   2     7707.44     7635.43    160.07 o 
   2 -10   2     3190.70     3465.89     72.45 o 
   3 -10   2      348.80      382.48     66.76 o 
   4 -10   2      599.92      566.55     59.93 o 
   5 -10   2      962.59     1156.49    185.66 o 
   6 -10   2     6170.60     5461.88     49.69 o 
   7 -10   2      906.89      952.16     53.11 o 
   8 -10   2      646.00      591.76     47.00 o 
   9 -10   2       47.63       31.64     63.03 o 
  10 -10   2     6634.00     6318.73     54.68 o 
  11 -10   2     2513.39     1996.24    255.00 o 
  12 -10   2      203.41      188.05     41.02 o 
  13 -10   2        3.50      137.02    106.83 o 
  14 -10   2      608.30      630.04    199.62 o 
 -13  -9   2      268.75      330.84     56.77 o 
 -12  -9   2      342.36      290.36     90.74 o 
 -11  -9   2      360.50      416.62     71.14 o 
 -10  -9   2        4.09       85.96     82.85 o 
  -9  -9   2      288.34      224.12     96.85 o 
  -8  -9   2     1687.02     2087.79     74.03 o 
  -7  -9   2       18.56       54.73     92.30 o 
  -6  -9   2     8956.28     8353.87     72.11 o 
  -5  -9   2      570.12      481.27     79.19 o 
  -4  -9   2     2646.27     2533.23    190.08 o 
  -3  -9   2     4152.61     3714.89    130.52 o 
  -2  -9   2    30031.54    28135.72    639.35 o 
  -1  -9   2      651.38      765.88     81.94 o 
   0  -9   2      898.97      852.77     14.19 o 
   1  -9   2     1967.36     1933.40    216.84 o 
   2  -9   2      619.83      552.06     43.29 o 
   3  -9   2     7114.10     6710.91    105.77 o 
   4  -9   2     1544.15     1637.68    114.45 o 
   5  -9   2     2172.35     2190.56     64.45 o 
   6  -9   2      292.32      324.64     69.49 o 
   7  -9   2     1151.30     1117.66    102.01 o 
   8  -9   2        0.25        0.00     78.93 o 
   9  -9   2      620.43      612.22     63.57 o 
  10  -9   2     1097.10     1108.35     87.87 o 
  11  -9   2      789.18     1004.40     87.05 o 
  12  -9   2      825.92      940.11     59.03 o 
  13  -9   2     1045.43      922.08     47.23 o 
  14  -9   2      922.68     1418.29    187.99 o 
 -13  -8   2        3.22        3.72    229.87 o 
 -12  -8   2        0.01        3.72      6.51 o 
 -11  -8   2     2811.92     2828.34     97.26 o 
 -10  -8   2      691.05      686.50     93.91 o 
  -9  -8   2       16.66       55.41    125.17 o 
  -8  -8   2      240.01      442.10     83.80 o 
  -7  -8   2     1860.86     1830.91     79.10 o 
  -6  -8   2       91.39      116.33     31.45 o 
  -5  -8   2     6292.69     5592.39    140.29 o 
  -4  -8   2     1817.71     1771.98      7.88 o 
  -3  -8   2     4833.92     4419.21    154.49 o 
  -2  -8   2     3454.88     3530.16     83.52 o 
  -1  -8   2     9094.11     8827.72    262.91 o 
   0  -8   2     3665.05     3675.28    129.59 o 
   1  -8   2       94.68      104.04     56.30 o 
   2  -8   2        0.99        2.35     32.95 o 
   3  -8   2     1061.15     1119.92     42.91 o 
   4  -8   2     4894.74     5020.19     48.98 o 
   5  -8   2      145.80       91.72     73.91 o 
   6  -8   2     5161.79     4592.05    163.24 o 
   7  -8   2      775.85      793.19     50.58 o 
   8  -8   2       73.05      163.98     58.40 o 
   9  -8   2      265.58      240.11      7.90 o 
  10  -8   2      103.71      121.95     17.33 o 
  11  -8   2      788.45      734.14     61.93 o 
  12  -8   2      227.30      243.93     61.19 o 
  13  -8   2       36.23       40.02     96.90 o 
  14  -8   2     1176.19     1123.73    110.33 o 
 -14  -7   2     1862.74     1785.90     74.45 o 
 -12  -7   2     1797.69     2201.43    189.39 o 
 -11  -7   2      477.19      522.22     47.35 o 
 -10  -7   2     1983.30     1742.36     13.03 o 
  -9  -7   2      490.19      599.37     76.86 o 
  -8  -7   2     5009.23     4719.98     96.13 o 
  -7  -7   2      637.40      579.21     51.46 o 
  -6  -7   2      270.81      276.48     57.67 o 
  -5  -7   2      900.48      895.39     48.30 o 
  -4  -7   2      762.70      940.66     69.61 o 
  -3  -7   2      794.64      874.31     82.90 o 
  -2  -7   2     1410.38     1946.12    109.83 o 
  -1  -7   2     2866.94     3128.89    133.19 o 
   0  -7   2      257.98      293.37     44.67 o 
   1  -7   2    12743.50    11629.29    262.56 o 
   2  -7   2      631.40      711.48     68.11 o 
   3  -7   2    30863.68    30845.95    101.92 o 
   4  -7   2      766.20      847.41    112.14 o 
   5  -7   2       44.49       88.86     81.35 o 
   6  -7   2       14.77       37.66     73.37 o 
   7  -7   2     9939.11     8992.35    172.84 o 
   8  -7   2      929.58      996.57     27.78 o 
   9  -7   2    12169.81    12239.46    163.33 o 
  10  -7   2      646.51     1047.13    242.20 o 
  11  -7   2       14.29       25.38    132.29 o 
  12  -7   2     2448.45     2319.67    155.18 o 
  13  -7   2      852.42      910.47     85.40 o 
  14  -7   2     2238.61     2224.63    113.77 o 
  15  -7   2        4.41      146.11    175.89 o 
 -14  -6   2       66.27       48.39     31.18 o 
 -13  -6   2     1722.80     2451.77    201.48 o 
 -12  -6   2      396.10      454.15     69.80 o 
 -11  -6   2     9980.20     8731.18     99.39 o 
 -10  -6   2       98.88      167.12     42.89 o 
  -9  -6   2        7.86        9.25     24.12 o 
  -8  -6   2      158.43      261.87     71.02 o 
  -7  -6   2     3563.65     3450.41     85.30 o 
  -6  -6   2       12.88       20.03     23.05 o 
  -5  -6   2      620.48      726.01     33.76 o 
  -4  -6   2       13.35       51.39     15.64 o 
  -3  -6   2       58.37       59.91     12.71 o 
  -2  -6   2     1542.47     1866.62    105.63 o 
  -1  -6   2    10956.39     9998.73     52.23 o 
   0  -6   2    23523.21    22154.05   1028.12 o 
   1  -6   2    31586.50    30797.46    264.37 o 
   2  -6   2    22107.64    20657.34    168.15 o 
   3  -6   2     5377.83     5085.03     45.40 o 
   4  -6   2    14214.36    15023.57     98.37 o 
   5  -6   2      329.42      307.60      6.04 o 
   6  -6   2    15561.53    14404.22    187.93 o 
   7  -6   2      365.07      509.71     78.39 o 
   8  -6   2      960.29     1022.04     41.81 o 
   9  -6   2      112.58      125.41     47.64 o 
  10  -6   2     4696.56     4470.24    108.42 o 
  11  -6   2       88.54      101.44     54.64 o 
  12  -6   2      627.25      710.39    337.12 o 
  13  -6   2       17.81       65.75     51.19 o 
  14  -6   2      214.07      284.49     65.83 o 
  15  -6   2     1261.21     1354.55    104.70 o 
 -13  -5   2      400.73      471.00     46.53 o 
 -12  -5   2     4645.44     4672.28    120.05 o 
 -11  -5   2     1411.23     1720.73    132.50 o 
 -10  -5   2     2553.04     2538.76    121.45 o 
  -9  -5   2        9.30       21.22     11.80 o 
  -8  -5   2    17562.63    16523.04    357.98 o 
  -7  -5   2      148.07      103.76     65.09 o 
  -6  -5   2      121.24      340.51    110.86 o 
  -5  -5   2      146.03      242.90     88.38 o 
  -4  -5   2     9550.03     9045.39     60.97 o 
  -3  -5   2     5880.88     5654.75     82.54 o 
  -2  -5   2      643.30      728.03    129.41 o 
  -1  -5   2      245.99      218.94     47.28 o 
   0  -5   2     1052.02     1118.16     40.95 o 
   1  -5   2     2670.14     2805.44     93.44 o 
   2  -5   2     3217.56     3478.20     93.49 o 
   3  -5   2    14479.24    14403.06    117.36 o 
   5  -5   2     2171.53     2432.11     74.06 o 
   6  -5   2      709.02      771.53     97.33 o 
   7  -5   2    16470.98    15291.46    226.89 o 
   8  -5   2       22.88       17.70     97.94 o 
   9  -5   2     6092.18     4978.40    107.95 o 
  10  -5   2      271.84      276.10     62.35 o 
  11  -5   2      111.36       92.63     30.44 o 
  12  -5   2      209.50      134.35     53.74 o 
  13  -5   2      238.34      361.51     98.51 o 
  14  -5   2      190.68      269.59     63.16 o 
  15  -5   2       41.42       36.29     83.76 o 
 -15  -4   2     1735.58     1769.61     24.66 o 
 -14  -4   2     1123.78     1092.11     70.73 o 
 -13  -4   2       38.93       55.83    100.97 o 
 -12  -4   2       92.41       93.99     26.75 o 
 -11  -4   2     4599.12     4550.94    131.22 o 
 -10  -4   2     1297.36     1269.87     93.55 o 
  -9  -4   2      215.81      217.46     22.08 o 
  -8  -4   2     3631.66     3598.96    178.95 o 
  -7  -4   2     4151.68     3536.03    110.43 o 
  -6  -4   2        8.89      121.91     50.10 o 
  -5  -4   2    53110.00    50025.11    109.36 o 
  -4  -4   2      553.20      715.97     86.98 o 
  -3  -4   2      236.76      228.36     37.32 o 
  -2  -4   2     8756.93     8697.43    983.22 o 
  -1  -4   2     2497.20     2690.85     92.63 o 
   0  -4   2      858.15     1089.05     92.43 o 
   1  -4   2     1292.30     1349.69     46.29 o 
   2  -4   2      116.11      183.81     46.87 o 
   3  -4   2     1434.41     1692.96    103.40 o 
   4  -4   2     4339.50     4018.70     53.82 o 
   5  -4   2       66.18      179.60     40.62 o 
   6  -4   2     8609.69     7969.14    117.99 o 
   7  -4   2      697.65      718.33     79.01 o 
   8  -4   2       39.06       87.09     50.36 o 
   9  -4   2      358.79      437.56     47.34 o 
  10  -4   2     8303.98     7569.89    111.68 o 
  11  -4   2      638.09      627.65     48.64 o 
  12  -4   2        4.50       80.27    105.63 o 
  13  -4   2       16.25       38.22    124.26 o 
  14  -4   2        0.38       56.34     43.27 o 
  15  -4   2      692.63      707.27    169.14 o 
 -15  -3   2        3.73        5.58     11.17 o 
 -14  -3   2     3120.80     2525.76     19.08 o 
 -13  -3   2      847.28      773.83     57.00 o 
 -12  -3   2      177.06      317.81     56.80 o 
 -11  -3   2     4817.97     4284.58    212.57 o 
 -10  -3   2     2387.64     2877.66    105.45 o 
  -9  -3   2      957.53     1327.45     73.24 o 
  -8  -3   2    10755.54     9933.96     85.15 o 
  -7  -3   2      192.95      204.65     10.54 o 
  -6  -3   2     1468.01     1724.30     96.59 o 
  -5  -3   2       16.16       39.03     22.28 o 
  -4  -3   2    13875.17    14089.92    185.13 o 
  -3  -3   2     5801.89     5433.66     44.57 o 
  -2  -3   2     1751.52     2341.71    103.92 o 
  -1  -3   2    14620.14    13405.15    965.31 o 
   0  -3   2     5388.50     5677.19    151.18 o 
   1  -3   2     5644.28     5985.07     73.37 o 
   2  -3   2    10070.73    10208.86    440.08 o 
   3  -3   2     3198.51     3816.22    125.33 o 
   4  -3   2     7199.84     6971.73     46.50 o 
   5  -3   2      669.37      632.89     47.59 o 
   6  -3   2       28.64       64.76     54.71 o 
   7  -3   2    17676.49    17292.13    329.49 o 
   8  -3   2     6360.53     6094.73     45.68 o 
   9  -3   2     8407.22     7744.44     68.63 o 
  10  -3   2        6.35       31.83      6.95 o 
  11  -3   2      705.63      671.02     29.30 o 
  12  -3   2     3330.28     3568.76    103.77 o 
  13  -3   2     1122.13      923.21    124.47 o 
  14  -3   2      843.08     1148.34     93.04 o 
  15  -3   2      133.23      203.85     27.28 o 
 -15  -2   2      337.64      282.91     48.39 o 
 -14  -2   2        1.95      139.13    203.81 o 
 -13  -2   2     1413.43     1359.07    240.80 o 
 -12  -2   2       93.10       89.34     16.99 o 
 -11  -2   2      236.27      413.82     93.79 o 
 -10  -2   2        4.30       92.05     65.40 o 
  -9  -2   2      196.72      249.79     78.00 o 
  -8  -2   2      577.97      648.34    158.44 o 
  -7  -2   2      304.55      289.10     23.11 o 
  -6  -2   2     3281.15     2840.50    235.98 o 
  -5  -2   2    16745.62    15856.45    151.09 o 
  -4  -2   2     1034.13      859.99     42.21 o 
  -3  -2   2     6989.33     6700.44    273.90 o 
  -2  -2   2    18530.14    19181.08    202.21 o 
  -1  -2   2       36.69      382.20    102.14 o 
   0  -2   2    76083.23    71140.37    449.14 o 
   1  -2   2      224.17      323.25     46.87 o 
   2  -2   2    14806.46    14215.73    576.30 o 
   3  -2   2     1780.66     1918.64     82.79 o 
   4  -2   2     5910.28     5404.20    241.27 o 
   5  -2   2     2164.76     2498.56     81.32 o 
   6  -2   2      576.88      707.17    100.51 o 
   7  -2   2       38.00       62.81     48.38 o 
   8  -2   2        1.36       83.25     95.02 o 
   9  -2   2       50.40      168.22     71.66 o 
  10  -2   2    13467.23    12381.93    801.98 o 
  11  -2   2      745.54      652.21     70.73 o 
  12  -2   2     1636.48     1712.69     70.36 o 
  13  -2   2      175.30      197.69     57.23 o 
  14  -2   2     1087.15     1099.50    198.69 o 
  15  -2   2     1818.18     1598.05    100.28 o 
 -15  -1   2      232.75      244.76    150.30 o 
 -14  -1   2     3392.31     3126.48     32.57 o 
 -13  -1   2      646.90      666.85     52.69 o 
 -12  -1   2     5819.73     5544.29    221.96 o 
 -11  -1   2      384.76      431.19    108.62 o 
 -10  -1   2     1225.96     1252.96     68.34 o 
  -9  -1   2     3612.95     3677.66     68.16 o 
  -8  -1   2    11951.16    11410.56    388.59 o 
  -7  -1   2        3.85       12.64     23.75 o 
  -6  -1   2     2284.06     2428.62     96.94 o 
  -5  -1   2     6004.77     5660.96    125.50 o 
  -4  -1   2     2504.81     2554.45     91.07 o 
  -3  -1   2    20977.99    20344.56    211.93 o 
  -2  -1   2    46645.09    43578.22    570.41 o 
  -1  -1   2     2779.64     2620.12     48.65 o 
   0  -1   2      578.74      616.11     47.92 o 
   1  -1   2    34704.31    33403.55    714.27 o 
   2  -1   2    25140.91    24609.27     79.80 o 
   3  -1   2     5123.63     4996.14     26.06 o 
   4  -1   2     4858.58     4764.08     92.83 o 
   5  -1   2     1846.45     2358.78     53.40 o 
   6  -1   2     1164.35     1202.36     12.18 o 
   7  -1   2    10074.16     9850.83    293.93 o 
   8  -1   2     2887.42     2736.24    130.04 o 
   9  -1   2     1813.92     2032.67    129.36 o 
  10  -1   2      147.11      159.41     16.98 o 
  11  -1   2      487.28      509.26     32.11 o 
  12  -1   2       77.43      104.02    121.92 o 
  13  -1   2     2101.86     1900.89    193.11 o 
  14  -1   2       32.75       89.83     81.24 o 
  15  -1   2      107.11      135.36     97.17 o 
 -15   0   2     2274.30     2657.44    158.21 o 
 -14   0   2      254.86      276.40     28.85 o 
 -13   0   2       29.41       82.61     65.14 o 
 -12   0   2      928.85     1236.30    140.71 o 
 -11   0   2      549.38      755.62    179.85 o 
 -10   0   2      932.14      985.75     60.28 o 
  -9   0   2     7353.33     7771.37     76.51 o 
  -8   0   2     3988.82     3523.73    149.41 o 
  -7   0   2     5861.86     5989.01     96.44 o 
  -6   0   2     7010.10     7236.79    358.17 o 
  -5   0   2    15915.84    15099.82    262.85 o 
  -4   0   2     6484.10     6286.63     34.32 o 
  -3   0   2      134.52      202.53     39.51 o 
  -2   0   2     4990.15     4608.99    113.07 o 
  -1   0   2     2730.30     3117.18     86.55 o 
   0   0   2    56678.34    53616.34     76.31 o 
   3   0   2     5360.48     5189.27     63.78 o 
   4   0   2     5406.55     5374.52     91.90 o 
   5   0   2       72.58       53.29     50.92 o 
   6   0   2    11293.49    10552.30    734.67 o 
   7   0   2     1759.44     2061.23     78.90 o 
   8   0   2      297.76      317.24     71.80 o 
   9   0   2     1007.69      901.72     14.66 o 
  10   0   2     4418.54     4263.26     89.09 o 
  11   0   2      255.72      341.15    107.15 o 
  12   0   2     1007.12      879.33     96.32 o 
  13   0   2        6.06      139.15     53.19 o 
  14   0   2      100.70       61.71     81.88 o 
  15   0   2     2930.31     3153.21    150.20 o 
 -15   1   2      256.26      346.66     55.84 o 
 -14   1   2     2910.41     3179.53    133.55 o 
 -13   1   2     2443.30     2883.12    175.43 o 
 -12   1   2      377.91      588.62    137.52 o 
 -11   1   2      162.53      297.20    131.22 o 
 -10   1   2     2470.88     2458.67    154.99 o 
  -9   1   2       15.14       69.80     46.29 o 
  -8   1   2      202.02      191.56     63.21 o 
  -7   1   2      948.51      973.69     50.83 o 
  -6   1   2      157.20      233.08     63.04 o 
  -5   1   2      204.42      278.88     40.75 o 
  -4   1   2       36.02       79.01     44.30 o 
  -3   1   2      578.65      711.59     64.68 o 
  -2   1   2     7354.99     6802.54    185.20 o 
  -1   1   2      183.21      241.59     99.33 o 
   0   1   2      408.58      505.45     80.83 o 
   1   1   2    62602.23    58450.76     78.65 o 
   2   1   2     3993.75     3803.79     47.43 o 
   3   1   2    41667.68    40050.02     75.25 o 
   4   1   2     1368.80     1412.49     47.83 o 
   5   1   2     6604.69     6593.93    109.04 o 
   6   1   2    10855.17    10229.15    174.26 o 
   7   1   2      464.25      458.12     46.17 o 
   8   1   2     8727.97     8072.54     59.62 o 
   9   1   2     2070.87     1938.95     42.45 o 
  10   1   2     2610.96     2576.73     80.27 o 
  11   1   2       10.82       49.69    126.19 o 
  12   1   2     2435.70     2604.11    100.22 o 
  13   1   2     1886.08     1761.80     44.96 o 
  14   1   2      200.14      200.72     25.14 o 
  15   1   2       84.91      116.65     62.35 o 
 -15   2   2       17.20       10.24    120.05 o 
 -14   2   2       23.84       22.34    166.58 o 
 -13   2   2       55.54       56.77     97.25 o 
 -12   2   2       60.74      186.87     67.45 o 
 -11   2   2     4806.16     4660.53     52.49 o 
 -10   2   2      371.70      401.03     20.07 o 
  -9   2   2     7311.25     6977.18     59.64 o 
  -8   2   2     1935.24     2233.17     46.53 o 
  -7   2   2     7379.73     7125.45    123.49 o 
  -6   2   2     2287.51     2579.32     83.37 o 
  -5   2   2     3885.28     4238.35     91.16 o 
  -4   2   2     9011.68     8982.64    105.04 o 
  -3   2   2       74.16       80.92     34.03 o 
  -2   2   2    56080.93    53244.20    365.77 o 
  -1   2   2      201.86      380.96     91.22 o 
   0   2   2    16720.35    16232.96     64.51 o 
   1   2   2     1870.57     1968.40     99.35 o 
   2   2   2     5707.20     5263.87     40.21 o 
   3   2   2       64.14       61.62     84.41 o 
   4   2   2    50166.02    46499.11    424.08 o 
   5   2   2     3011.44     3158.13    133.37 o 
   6   2   2    14160.79    13779.16    495.71 o 
   7   2   2      472.10      427.35     13.52 o 
   8   2   2     7259.75     6585.18     61.60 o 
   9   2   2     1207.94     1083.02    119.17 o 
  10   2   2       75.85      100.32     87.96 o 
  11   2   2     4532.84     4183.40     47.15 o 
  12   2   2       63.13       46.53      7.90 o 
  13   2   2      397.28      566.12    124.83 o 
  14   2   2      302.42      292.59     37.46 o 
  15   2   2     1167.66     1106.05    100.28 o 
 -15   3   2       18.10       25.59    195.90 o 
 -14   3   2     2732.91     2515.52    162.40 o 
 -13   3   2      126.23       87.48    195.90 o 
 -12   3   2     3720.58     3456.15     54.21 o 
 -11   3   2       24.05       62.70     67.78 o 
 -10   3   2      669.91      703.05     86.08 o 
  -9   3   2      252.37      250.79     30.58 o 
  -8   3   2    18031.74    17719.33     77.26 o 
  -7   3   2      337.54      407.47     46.17 o 
  -6   3   2      366.57      359.03     44.40 o 
  -5   3   2      849.15      845.52    255.32 o 
  -4   3   2    17255.75    16225.37    373.97 o 
  -3   3   2     1885.90     1944.13     89.60 o 
  -2   3   2   141664.70   132660.91   1756.56 o 
  -1   3   2    13334.06    13331.76    462.32 o 
   0   3   2      449.35      471.64     47.10 o 
   1   3   2    19215.25    18928.15    601.43 o 
   2   3   2     4086.09     4188.98    226.44 o 
   3   3   2     7592.00     7143.17     97.05 o 
   4   3   2     6345.10     5987.73     50.58 o 
   5   3   2      314.16      347.37     54.12 o 
   6   3   2       71.36       88.24     81.50 o 
   7   3   2     6911.53     6717.94    140.03 o 
   8   3   2       88.36      120.41     93.23 o 
   9   3   2      206.59      207.83    109.37 o 
  10   3   2     2072.39     1950.80    189.85 o 
  11   3   2     1033.16     1227.57    125.40 o 
  12   3   2      703.80      751.67    106.79 o 
  13   3   2      874.41      850.60     23.73 o 
  14   3   2     1343.03     1427.25     19.08 o 
  15   3   2      185.23      225.74     78.87 o 
 -15   4   2      642.38      632.37     76.31 o 
 -14   4   2       81.89       94.93     58.16 o 
 -13   4   2       29.65       81.43    195.43 o 
 -12   4   2     2306.50     2327.60     73.93 o 
 -11   4   2     9720.46     8942.16     78.17 o 
 -10   4   2     1831.54     2106.48     72.70 o 
  -9   4   2     9142.17     8371.47    116.61 o 
  -8   4   2      527.28      545.69     42.04 o 
  -7   4   2     1596.81     1958.51     87.99 o 
  -6   4   2     3836.97     3871.56    204.08 o 
  -5   4   2     5588.29     5704.54    100.20 o 
  -4   4   2      529.62      587.49     38.13 o 
  -3   4   2     7583.78     7431.33    324.03 o 
  -2   4   2    22471.23    21595.20     96.91 o 
  -1   4   2        2.97       22.20     97.15 o 
   0   4   2     2208.13     2188.63     11.19 o 
   1   4   2    10654.16    10031.92     78.74 o 
   2   4   2     1254.95     1387.07     36.97 o 
   3   4   2     2102.62     2383.39    118.68 o 
   4   4   2    42342.35    39190.47     69.24 o 
   5   4   2     2743.14     2462.32     68.24 o 
   6   4   2      972.55     1033.10      8.86 o 
   7   4   2     1276.20     1433.05     99.22 o 
   8   4   2      887.52     1178.05     57.31 o 
   9   4   2     5483.70     5285.05     66.51 o 
  10   4   2     9413.85     8541.88     51.65 o 
  11   4   2     1665.42     1809.47    126.67 o 
  12   4   2      277.39      413.79     59.10 o 
  13   4   2       68.21       43.82     16.53 o 
  14   4   2        8.01       58.79    103.30 o 
  15   4   2      820.81      896.31     35.34 o 
 -15   5   2      129.46      117.26     33.97 o 
 -14   5   2     1147.21     1127.00    132.62 o 
 -13   5   2       55.36       58.63     35.83 o 
 -12   5   2      306.25      324.89    134.04 o 
 -11   5   2       18.13       12.97      9.90 o 
 -10   5   2      123.13      185.65     26.59 o 
  -9   5   2       63.76      124.58     46.80 o 
  -8   5   2     1258.17     1186.73     63.02 o 
  -7   5   2     1415.75     1291.76     77.88 o 
  -6   5   2     1739.85     1920.52    196.29 o 
  -5   5   2       83.70      111.07     53.71 o 
  -4   5   2    20528.25    20410.55    188.26 o 
  -3   5   2    12784.27    12568.12    247.69 o 
  -2   5   2      406.40      418.58     55.98 o 
  -1   5   2      371.25      586.01     75.25 o 
   0   5   2      883.01     1149.82     76.12 o 
   1   5   2     4133.37     3844.73    275.93 o 
   2   5   2     4321.99     4608.87     81.71 o 
   3   5   2     8566.63     7932.32    219.13 o 
   4   5   2     4600.40     4473.94     60.24 o 
   5   5   2        2.47       27.93     35.75 o 
   6   5   2     5130.39     4785.70    134.93 o 
   7   5   2     5520.64     5316.00    119.50 o 
   8   5   2     1129.37     1331.16    108.17 o 
   9   5   2       68.86       89.70     74.70 o 
  10   5   2      886.23      962.45    101.28 o 
  11   5   2     3103.67     2951.99    108.42 o 
  12   5   2     1999.39     2294.42     95.50 o 
  13   5   2      885.11      757.19     15.32 o 
  14   5   2        1.74        1.86    227.54 o 
 -15   6   2       96.71       91.67     39.55 o 
 -14   6   2      171.66      276.40    183.34 o 
 -13   6   2      179.81      346.20    166.58 o 
 -12   6   2      939.48     1001.83    141.46 o 
 -11   6   2     6877.18     6417.25     86.54 o 
 -10   6   2     1130.20     1412.94    156.35 o 
  -9   6   2     1660.87     1491.15    125.85 o 
  -8   6   2      589.78      667.95     35.26 o 
  -7   6   2      659.78      632.33     58.09 o 
  -6   6   2    12686.45    12072.74    653.01 o 
  -5   6   2      474.90      634.84     47.68 o 
  -4   6   2     1030.71     1055.89     82.90 o 
  -3   6   2     3333.78     3255.70     87.89 o 
  -2   6   2    16676.09    16113.09    371.26 o 
  -1   6   2     3092.01     3058.44    165.42 o 
   0   6   2     8651.98     8531.36    102.58 o 
   1   6   2     5210.05     5290.95     80.55 o 
   2   6   2        0.41        2.77      5.11 o 
   3   6   2      375.61      771.83    180.39 o 
   4   6   2    33311.83    31786.65    129.81 o 
   5   6   2        2.16       18.06     58.20 o 
   6   6   2     4492.09     4777.58     91.22 o 
   7   6   2       38.61       69.34     65.42 o 
   8   6   2     1732.64     2102.02    101.29 o 
   9   6   2     1746.74     2136.19     66.23 o 
  10   6   2      349.45      318.07    109.07 o 
  11   6   2     2044.42     2374.43    138.82 o 
  13   6   2      478.42      461.60      6.51 o 
  14   6   2      440.47      458.81     47.46 o 
 -15   7   2      118.21      107.02     97.72 o 
 -14   7   2     2113.52     2522.96    155.88 o 
 -13   7   2      192.75      126.57    194.04 o 
 -12   7   2      589.14      736.60    223.82 o 
 -11   7   2      114.44      187.76     85.47 o 
 -10   7   2     1504.31     1760.00    133.27 o 
  -9   7   2      232.77      254.98     28.64 o 
  -8   7   2    13791.25    13005.92    187.93 o 
  -7   7   2       69.35       61.05     54.56 o 
  -6   7   2      234.65      424.99     71.64 o 
  -5   7   2      278.00      278.66     38.84 o 
  -4   7   2    37065.76    33984.16     36.52 o 
  -3   7   2    39155.30    37065.20    125.54 o 
  -2   7   2     1942.25     2145.68     84.98 o 
  -1   7   2     4474.30     4711.87    103.41 o 
   1   7   2     4213.63     4356.40    120.88 o 
   2   7   2        0.53       71.21    102.14 o 
   3   7   2    15719.33    14068.35    101.69 o 
   4   7   2     3712.18     3467.04    153.12 o 
   5   7   2        4.99       28.62     84.61 o 
   6   7   2       35.16      111.55     62.31 o 
   7   7   2     4548.17     4352.87     89.36 o 
   8   7   2       22.38       45.27     28.15 o 
   9   7   2       30.99       99.11    167.52 o 
  10   7   2       59.55      179.93     53.52 o 
  11   7   2     2311.60     2267.04    106.56 o 
  12   7   2     2051.36     2245.63     87.48 o 
  14   7   2      900.04      915.28    222.42 o 
 -14   8   2      184.37      256.39     52.12 o 
 -13   8   2     1159.77     1663.05    217.77 o 
 -12   8   2       62.07       48.39     42.81 o 
 -11   8   2    14638.48    13296.69    152.62 o 
 -10   8   2        8.92       99.21     62.82 o 
  -9   8   2     1468.20     1427.37     95.36 o 
  -8   8   2      720.25      700.24     25.68 o 
  -7   8   2      362.10      390.87     26.36 o 
  -6   8   2        3.17      134.23     96.91 o 
  -5   8   2    19734.81    19755.61     83.82 o 
  -4   8   2    31012.89    29767.68    118.53 o 
  -3   8   2     1806.84     2102.39     76.65 o 
  -2   8   2      840.69      983.05     58.94 o 
  -1   8   2     8946.36     8549.00     93.63 o 
   0   8   2    10738.85    10031.66     70.03 o 
   1   8   2     4092.52     4055.84     38.16 o 
   2   8   2      320.69      316.85      7.21 o 
   3   8   2      719.46      807.09     78.77 o 
   4   8   2     2905.31     3000.75    178.45 o 
   5   8   2      164.15      164.61     19.94 o 
   6   8   2     4198.82     3926.60    206.14 o 
   7   8   2       18.23       27.07     84.61 o 
   8   8   2       12.58       37.10     75.51 o 
   9   8   2     2841.56     2484.03     68.56 o 
  10   8   2     1466.87     1827.27     46.89 o 
  11   8   2      927.19     1663.05    197.76 o 
  12   8   2       43.92       19.54     91.67 o 
 -14   9   2       40.22       24.20      6.51 o 
 -13   9   2       45.53       60.49     58.16 o 
 -12   9   2      751.83     1225.19    181.47 o 
 -11   9   2        9.39       18.61     29.32 o 
 -10   9   2      489.96      557.80     20.94 o 
  -9   9   2      216.21      206.98     18.12 o 
  -8   9   2       66.08      113.25     35.93 o 
  -7   9   2      264.31      278.73     54.58 o 
  -6   9   2     1317.93     1345.61    185.92 o 
  -5   9   2      163.08      249.02     62.12 o 
  -4   9   2      181.80      203.94     18.11 o 
  -3   9   2     3417.70     3434.77     74.25 o 
  -2   9   2      385.33      473.12    107.18 o 
  -1   9   2      643.59      800.56     83.58 o 
   0   9   2     1320.88     1248.89     39.92 o 
   1   9   2     4588.16     4432.44    128.77 o 
   2   9   2     1930.13     2108.88     59.85 o 
   3   9   2    17075.57    15977.57    103.77 o 
   4   9   2     1812.68     1873.52     61.28 o 
   5   9   2       66.39       92.27     57.70 o 
   6   9   2     1382.53     1276.72     37.53 o 
   7   9   2     4081.81     3870.09     64.21 o 
   8   9   2      176.96      235.20    128.65 o 
   9   9   2      204.99      334.26     52.54 o 
  10   9   2      279.41      245.66     30.01 o 
  11   9   2      602.91      756.61    150.30 o 
  12   9   2      758.68     1286.14    150.76 o 
  13   9   2       20.22      221.49    113.54 o 
 -13  10   2      308.87      381.10     87.48 o 
 -12  10   2      916.61     1034.41    143.78 o 
 -11  10   2     1110.87     1704.47    229.87 o 
 -10  10   2     2392.07     2248.32     92.37 o 
  -9  10   2      612.50      500.47     22.97 o 
  -8  10   2     2099.85     2108.82     45.96 o 
  -7  10   2      849.11      819.85     84.84 o 
  -6  10   2     4665.84     4580.34     78.36 o 
  -5  10   2     6388.46     6077.76    124.73 o 
  -4  10   2     1302.43     1537.70     41.23 o 
  -3  10   2      539.96      653.22     52.67 o 
  -2  10   2     6040.96     5603.02    202.88 o 
  -1  10   2     2247.54     2316.36     29.32 o 
   0  10   2    11976.22    11446.20     47.46 o 
   1  10   2     2271.03     2454.94    127.96 o 
   2  10   2     1849.86     2043.66    125.64 o 
   3  10   2     1289.00     1339.42    114.24 o 
   4  10   2    13966.13    13378.42    411.34 o 
   5  10   2     1893.52     2163.67    186.59 o 
   6  10   2     1697.94     1959.95    119.70 o 
   7  10   2      161.33      188.82     68.17 o 
   8  10   2      584.24      611.06     81.99 o 
   9  10   2     1133.19     1480.01    265.00 o 
  10  10   2      404.14      477.91     78.23 o 
  11  10   2      530.91      503.01      3.26 o 
  12  10   2        0.23        0.00     59.10 o 
 -13  11   2       17.29       37.23    186.59 o 
 -12  11   2      613.03      568.62     88.88 o 
 -11  11   2       48.21      130.29     21.87 o 
 -10  11   2     2185.04     2325.03    159.37 o 
  -9  11   2      401.00      416.32     39.08 o 
  -8  11   2     4766.74     4528.79    171.24 o 
  -7  11   2      720.21      783.99     69.80 o 
  -6  11   2      172.95      197.27    106.96 o 
  -5  11   2     4922.52     4892.59     97.59 o 
  -4  11   2     1546.73     1403.67    104.23 o 
  -2  11   2       99.04      111.93      8.61 o 
  -1  11   2      444.41      483.03     70.73 o 
   0  11   2       20.90      148.58    107.06 o 
   1  11   2     7243.71     6200.03     78.41 o 
   2  11   2       61.78       73.88     22.34 o 
   3  11   2     6891.18     6845.09     45.04 o 
   4  11   2      308.10      333.22     20.71 o 
   5  11   2      554.93      563.85     96.50 o 
   6  11   2      230.65      235.36     96.24 o 
   7  11   2     3602.25     3554.80    142.19 o 
   8  11   2     1109.92     1228.97    107.34 o 
   9  11   2      667.88      659.39     19.54 o 
  10  11   2       14.25       26.99     16.70 o 
  11  11   2       87.75      102.84    136.80 o 
 -12  12   2       42.37      225.21    108.88 o 
 -11  12   2     1926.46     1870.12     35.83 o 
 -10  12   2      347.59      431.09    112.37 o 
  -9  12   2      102.88      107.47     51.35 o 
  -8  12   2      352.67      363.22     17.80 o 
  -7  12   2     6313.15     5484.07     90.53 o 
  -6  12   2     6176.68     6585.07    506.27 o 
  -5  12   2     1569.70     1777.05     56.30 o 
  -4  12   2      706.35      671.08     36.53 o 
  -3  12   2       72.76       66.08     70.15 o 
  -2  12   2     1176.94     1049.83     53.51 o 
  -1  12   2     1629.44     1798.72    181.01 o 
   0  12   2     5425.29     5123.55    151.15 o 
   1  12   2      242.88      393.09    116.70 o 
   2  12   2      202.93      263.34     94.90 o 
   3  12   2      966.01      924.05     75.85 o 
   4  12   2     1224.77     1440.74    100.36 o 
   5  12   2     1258.41     1573.89    112.14 o 
   6  12   2     2086.19     2322.43    136.33 o 
   7  12   2      171.02      144.25      3.72 o 
   8  12   2      145.26      238.30     25.48 o 
   9  12   2     2177.15     1977.02    247.08 o 
  10  12   2     1596.33     1687.04     60.02 o 
  11  12   2      151.60      221.03     58.16 o 
  -9  13   2     2072.48     2515.05    228.94 o 
  -8  13   2     3387.54     2990.68     50.68 o 
  -7  13   2     3335.47     3311.57    135.18 o 
  -6  13   2     1727.11     1607.59     27.25 o 
  -5  13   2       72.64       88.62    115.86 o 
  -4  13   2     1259.28     1265.94     64.45 o 
  -3  13   2     2934.23     3310.57    131.25 o 
  -2  13   2      361.11      462.69    154.56 o 
  -1  13   2       42.99      117.69     42.58 o 
   0  13   2      697.25      658.11     73.99 o 
   1  13   2     7165.55     6380.03     57.93 o 
   2  13   2      113.90      123.81    101.44 o 
   3  13   2      325.43      314.34     51.76 o 
   4  13   2      412.98      478.95     52.12 o 
   5  13   2      333.23      438.92     98.03 o 
   6  13   2      592.37      470.98    106.33 o 
   7  13   2     1746.06     1801.72    231.26 o 
   8  13   2      660.01      620.32     31.92 o 
   9  13   2       10.93       86.05     47.93 o 
  10  13   2      132.02      118.21     87.69 o 
  -9  14   2      540.96      599.80    146.58 o 
  -8  14   2        2.15       18.46     36.76 o 
  -7  14   2     3451.67     3292.09     36.35 o 
  -6  14   2     5229.54     4704.07     27.22 o 
  -5  14   2      954.54      889.93     47.64 o 
  -4  14   2        2.52       19.46     17.54 o 
  -3  14   2      192.01      184.38     12.61 o 
  -1  14   2     1078.41     1423.62     74.00 o 
   0  14   2     2990.88     2658.54    121.68 o 
   1  14   2       43.45      142.21    109.85 o 
   2  14   2      994.47     1084.95     28.04 o 
   3  14   2     2220.53     2349.61    120.75 o 
   4  14   2     2387.25     2132.09    115.63 o 
   5  14   2     1493.86     1595.39    114.24 o 
   6  14   2      212.20      218.70    143.60 o 
   7  14   2        1.01        2.79     73.31 o 
   8  14   2      461.23      575.44     69.57 o 
   9  14   2      258.76      260.12     17.14 o 
  -9  15   2      236.33      177.75     72.59 o 
  -8  15   2     4401.43     4278.81    146.81 o 
  -7  15   2     1302.14     1096.76    174.03 o 
  -6  15   2       27.94       10.24     44.48 o 
  -5  15   2     1210.97     1771.03    126.90 o 
  -4  15   2        8.64        6.51     36.32 o 
  -3  15   2     4641.33     4304.92    120.29 o 
  -2  15   2       83.27      110.75    137.05 o 
  -1  15   2      560.81      600.71     64.29 o 
   0  15   2      419.28      513.93     94.23 o 
   1  15   2      983.10     1444.48    109.87 o 
   2  15   2      413.60      468.64     34.00 o 
   3  15   2     1119.62     1240.06    251.27 o 
   4  15   2      187.55      184.63     22.45 o 
   5  15   2      485.57      426.46     52.97 o 
   6  15   2      283.69      360.26     46.36 o 
   7  15   2     1861.86     1799.50     88.71 o 
   8  15   2     1078.34     1030.30     42.68 o 
  -8  16   2     1925.36     1855.10    107.63 o 
  -7  16   2        4.59       42.36     63.28 o 
  -6  16   2      389.96      368.56     90.15 o 
  -5  16   2      549.33      550.47    147.24 o 
  -4  16   2      350.58      419.10     88.88 o 
  -3  16   2      407.63      479.07     79.01 o 
  -1  16   2       15.19       23.43     44.80 o 
   0  16   2     3157.90     2766.07     97.70 o 
   1  16   2       12.80        8.38     96.22 o 
   2  16   2        0.06        4.75      3.72 o 
   3  16   2      652.08      557.25     45.00 o 
   4  16   2      673.66     1086.71    260.11 o 
   5  16   2      470.11      418.78     71.44 o 
   6  16   2     1118.50     1350.35    161.47 o 
  -7  17   2     1743.36     1561.58     33.27 o 
  -6  17   2       52.18       55.13    130.84 o 
  -5  17   2      390.04      354.74     36.06 o 
  -4  17   2       32.56       37.60      7.91 o 
  -3  17   2     2274.82     2073.79     44.35 o 
  -2  17   2       25.20       20.47     29.07 o 
  -1  17   2      263.90      227.89     41.41 o 
   0  17   2        4.63       14.94     80.15 o 
   1  17   2     3512.07     3162.28    241.50 o 
   2  17   2        1.94        0.93     32.27 o 
   3  17   2      306.06      303.87    134.39 o 
   4  17   2       22.36      182.10    117.32 o 
   5  17   2      160.95      159.91     69.97 o 
  -5  18   2      698.46     1024.33    295.48 o 
  -4  18   2       72.80      137.99     33.74 o 
  -3  18   2      182.77      195.96     38.62 o 
  -2  18   2     2859.31     2571.16    121.91 o 
  -1  18   2       13.37        7.45     37.11 o 
   0  18   2     1177.46     1050.27     70.46 o 
   1  18   2        2.49       71.23    106.54 o 
   2  18   2       31.10       27.38     65.74 o 
  -3 -18   3      448.27      519.77     58.13 o 
  -2 -18   3     1052.74     1229.65     68.17 o 
  -1 -18   3     1380.49     1503.36    124.44 o 
   0 -18   3        2.10       74.37     60.43 o 
   1 -18   3      604.66      707.18     39.32 o 
   2 -18   3      576.18      633.33    116.27 o 
   3 -18   3      654.86      597.96     83.59 o 
   4 -18   3      535.56      605.81     38.16 o 
   5 -18   3      314.22      431.19    114.75 o 
  -5 -17   3        2.55       12.10     92.83 o 
  -4 -17   3     2652.93     2338.90    168.91 o 
  -3 -17   3      607.79      478.35     47.20 o 
  -2 -17   3       22.67       65.99     46.96 o 
  -1 -17   3      372.94      420.07     68.67 o 
   0 -17   3      617.71     1234.87    137.79 o 
   1 -17   3      757.14      758.19     67.94 o 
   2 -17   3      176.32      182.58     85.33 o 
   3 -17   3      109.33      104.23     48.89 o 
   4 -17   3       51.75       37.18    103.44 o 
   5 -17   3       60.79      144.33     83.44 o 
   6 -17   3      377.69      411.81    211.26 o 
   7 -17   3      173.71      119.12     63.28 o 
  -7 -16   3     1934.55     2179.87    121.97 o 
  -6 -16   3      533.38      484.90     78.41 o 
  -5 -16   3        8.95       35.31     92.82 o 
  -4 -16   3      779.49      848.10    171.47 o 
  -3 -16   3      483.00      480.49     50.04 o 
  -2 -16   3        0.33       27.51     74.28 o 
  -1 -16   3     2130.80     2263.06    100.39 o 
   0 -16   3      139.41       99.24     51.13 o 
   1 -16   3        8.70       13.09    118.40 o 
   2 -16   3     1683.86     1483.66     92.37 o 
   3 -16   3     2116.84     1644.04     69.80 o 
   4 -16   3      811.17      852.33     67.95 o 
   5 -16   3      508.96      496.77     50.71 o 
   6 -16   3       18.91       11.13     98.07 o 
   7 -16   3       11.10        0.93    104.70 o 
   8 -16   3      636.11      663.55    178.22 o 
   9 -16   3       19.17       12.10    181.47 o 
  -8 -15   3      208.15      340.41    104.63 o 
  -7 -15   3       13.69      130.25     64.72 o 
  -6 -15   3     1219.20     1405.01     57.77 o 
  -5 -15   3      155.16      106.88     93.58 o 
  -4 -15   3     2361.06     2084.78    110.27 o 
  -3 -15   3      459.86      491.33    155.35 o 
  -2 -15   3       56.83      119.34     70.26 o 
  -1 -15   3      207.61      276.97     77.97 o 
   0 -15   3      184.67      205.37     19.52 o 
   1 -15   3     2787.81     2335.22     41.03 o 
   2 -15   3      437.73      463.22     42.86 o 
   3 -15   3       46.19       60.01      3.72 o 
   4 -15   3      276.20      301.59     10.24 o 
   5 -15   3      887.70      841.41     75.06 o 
   6 -15   3      470.01      537.67     65.77 o 
   7 -15   3      703.20      597.47    149.37 o 
   8 -15   3       12.71      237.31    156.81 o 
   9 -15   3      383.05      331.31    213.12 o 
  10 -15   3        0.19      137.73    180.54 o 
  -9 -14   3      387.93      487.76     61.74 o 
  -8 -14   3      230.84      271.18     52.18 o 
  -7 -14   3     1617.55     1991.59    121.87 o 
  -6 -14   3      315.85      524.87    128.00 o 
  -5 -14   3      678.99      554.56     82.13 o 
  -4 -14   3       24.31       25.13     37.14 o 
  -3 -14   3        6.73       15.05    109.91 o 
  -2 -14   3      164.53      232.64     64.34 o 
  -1 -14   3      604.60      838.48    110.75 o 
   0 -14   3     1021.92     1098.79     55.67 o 
   1 -14   3       53.97       44.91     13.03 o 
   2 -14   3     1812.25     1786.74     52.12 o 
   3 -14   3       17.77       26.39     62.01 o 
   4 -14   3     2281.67     2355.62     91.45 o 
   5 -14   3      857.59      892.59     46.82 o 
   6 -14   3       81.54       80.97     55.28 o 
   7 -14   3      327.57      389.47    219.63 o 
   8 -14   3     2900.48     3026.44    188.45 o 
   9 -14   3        1.33        3.72     40.48 o 
  10 -14   3      489.80      620.27    200.09 o 
  11 -14   3      172.82      142.39     72.12 o 
 -10 -13   3     1305.51     1081.43     32.34 o 
  -9 -13   3      288.76      379.80    108.10 o 
  -8 -13   3      425.41      409.31     65.51 o 
  -7 -13   3        3.77        0.00    102.38 o 
  -6 -13   3     4292.34     4148.00     69.08 o 
  -5 -13   3     1385.44     1447.38    118.87 o 
  -4 -13   3      475.57      430.68     83.80 o 
  -3 -13   3     1553.52     1677.72    155.65 o 
  -2 -13   3     1486.63     1692.87    118.09 o 
  -1 -13   3       51.93      152.22    101.34 o 
   0 -13   3      710.34      683.94    104.51 o 
   1 -13   3      203.11      254.56    129.67 o 
   2 -13   3        0.84       33.60     21.94 o 
   3 -13   3      324.71      308.59     72.36 o 
   4 -13   3      219.32      203.31     65.23 o 
   5 -13   3     1214.35     1256.47    157.05 o 
   6 -13   3      533.93      551.23     58.16 o 
   7 -13   3     1843.30     1494.61    139.13 o 
   8 -13   3      784.54      961.35    207.07 o 
   9 -13   3     1033.73     1144.22     32.57 o 
  10 -13   3       55.47       44.67     79.57 o 
  11 -13   3      933.42     1300.10    138.67 o 
  12 -13   3      381.08      883.64    121.91 o 
 -11 -12   3      526.76     1034.98    141.97 o 
 -10 -12   3        0.11       79.73     54.21 o 
  -9 -12   3     1817.21     2151.52    161.00 o 
  -8 -12   3     1789.10     1771.99     36.50 o 
  -7 -12   3     3180.89     3000.01     27.78 o 
  -6 -12   3     1408.15     1417.78    194.27 o 
  -5 -12   3      145.69      171.05     89.81 o 
  -4 -12   3      143.90      148.36     84.41 o 
  -3 -12   3     7358.64     6897.05     97.39 o 
  -2 -12   3     3051.68     2689.33    137.97 o 
  -1 -12   3     2581.70     2731.30     77.24 o 
   0 -12   3     1290.79     1347.56     71.72 o 
   1 -12   3      393.66      490.74    101.82 o 
   2 -12   3      326.20      306.67     38.39 o 
   3 -12   3       86.03       84.13     70.86 o 
   4 -12   3      529.44      481.77     56.50 o 
   5 -12   3      332.12      272.62     26.91 o 
   6 -12   3      221.84      220.44    121.24 o 
   7 -12   3      199.74      245.29     76.35 o 
   8 -12   3     2695.33     2364.77    316.65 o 
   9 -12   3       49.53       91.95     38.62 o 
  10 -12   3      306.42      271.43     90.97 o 
  11 -12   3       61.03       53.05     20.76 o 
  12 -12   3      672.38      777.13    104.67 o 
 -12 -11   3       25.30       29.35    144.27 o 
 -11 -11   3      241.37      324.60     48.30 o 
 -10 -11   3     2688.93     2537.82     51.80 o 
  -9 -11   3     2488.77     2162.37    144.25 o 
  -8 -11   3       28.34       58.78     97.57 o 
  -7 -11   3      136.07      120.73     98.19 o 
  -6 -11   3     4094.36     3843.00    140.99 o 
  -5 -11   3      685.13      682.86     17.68 o 
  -4 -11   3     1292.97     1188.19     39.09 o 
  -3 -11   3     1372.71     1286.57    117.78 o 
  -2 -11   3      135.57      153.47     73.32 o 
  -1 -11   3     1595.70     1631.86    120.80 o 
   0 -11   3       25.47       63.50    121.67 o 
   1 -11   3     1437.76     1383.40    215.91 o 
   2 -11   3     1312.61     1619.72    260.11 o 
   3 -11   3      245.46      265.05     10.70 o 
   4 -11   3       91.78       93.65     19.08 o 
   5 -11   3     2096.79     1996.70    284.50 o 
   6 -11   3      198.63      226.32    103.64 o 
   7 -11   3     1362.29     1564.08     92.27 o 
   8 -11   3      228.22      283.74     25.28 o 
   9 -11   3      313.17      257.23      6.02 o 
  10 -11   3     1261.87     1572.22    106.13 o 
  11 -11   3     3291.98     3551.31    136.92 o 
  12 -11   3       28.01      105.96     43.84 o 
  13 -11   3      949.45     1103.60     43.04 o 
 -12 -10   3       53.72       42.81    149.83 o 
 -11 -10   3      275.72      309.64     51.88 o 
 -10 -10   3       72.33       79.89     21.17 o 
  -9 -10   3     1384.44     1667.88     98.65 o 
  -8 -10   3       21.50       24.20     39.28 o 
  -7 -10   3     4338.41     3785.12    172.40 o 
  -6 -10   3       77.81       76.33     30.56 o 
  -5 -10   3      605.34      594.58     68.63 o 
  -4 -10   3     2956.20     2923.62    156.58 o 
  -3 -10   3     7437.44     7074.45    134.01 o 
  -2 -10   3      155.36      102.20     77.28 o 
  -1 -10   3     5001.40     4706.03     62.82 o 
   0 -10   3      466.73      500.89     38.39 o 
   1 -10   3      252.06      218.70     35.71 o 
   2 -10   3     3770.78     3625.16    239.90 o 
   3 -10   3      705.82      791.38     63.13 o 
   4 -10   3     1665.13     1457.93     57.72 o 
   5 -10   3       79.06       91.22     58.35 o 
   6 -10   3       49.86       64.21    113.85 o 
   7 -10   3      151.52      286.27     68.87 o 
   8 -10   3       15.34        4.03     39.00 o 
   9 -10   3        2.81       16.52     22.20 o 
  10 -10   3       47.35       46.53     63.80 o 
  11 -10   3      241.95      359.57    146.02 o 
  12 -10   3     1555.43     1540.76    202.41 o 
  13 -10   3       45.15       20.47     53.23 o 
 -13  -9   3      142.43      105.16     74.45 o 
 -12  -9   3      385.82      283.38     39.09 o 
 -11  -9   3      230.70      291.06     42.20 o 
 -10  -9   3     6686.64     6008.20    175.89 o 
  -9  -9   3      335.68      314.29     20.11 o 
  -8  -9   3      376.83      447.06     89.34 o 
  -7  -9   3      376.21      423.75     52.78 o 
  -6  -9   3     3265.52     3065.77    274.31 o 
  -5  -9   3     2878.12     3098.41    142.62 o 
  -4  -9   3    15684.53    14840.03    312.69 o 
  -3  -9   3       49.81       43.74     20.50 o 
  -2  -9   3     1335.37     1197.30     41.41 o 
  -1  -9   3      402.37      514.50    124.86 o 
   0  -9   3     9491.00     9214.56    170.77 o 
   1  -9   3      499.83      628.01    101.17 o 
   2  -9   3      298.24      262.46     61.38 o 
   3  -9   3      720.23      734.28     68.30 o 
   4  -9   3     7593.79     6961.00     38.06 o 
   5  -9   3     8307.33     9041.01    317.81 o 
   6  -9   3      267.96      307.69     96.55 o 
   7  -9   3      417.20      448.73     56.11 o 
   8  -9   3        8.04       71.40    100.50 o 
   9  -9   3       30.75      168.66    105.16 o 
  10  -9   3     1423.59     1343.04    108.65 o 
  11  -9   3      861.08     1185.13    122.61 o 
  12  -9   3     2785.55     2665.79    241.27 o 
  13  -9   3        3.11        2.79      2.33 o 
  14  -9   3        3.21       93.60    122.52 o 
 -13  -8   3      799.91     1039.52    135.41 o 
 -12  -8   3      543.60      646.33    171.70 o 
 -11  -8   3      232.81      270.95     74.07 o 
 -10  -8   3     1320.49     1471.93    141.87 o 
  -9  -8   3     1286.19     1559.30    334.80 o 
  -8  -8   3     1286.23     1988.46    137.94 o 
  -7  -8   3     9920.19     9594.79     98.64 o 
  -6  -8   3      299.38      293.47     50.02 o 
  -5  -8   3      204.61      208.18     35.83 o 
  -4  -8   3       15.06       29.24     85.47 o 
  -3  -8   3    18789.05    17459.14    305.25 o 
  -2  -8   3     1329.89     1915.79    120.88 o 
  -1  -8   3     5995.36     6154.30     76.00 o 
   0  -8   3      660.98      791.50     93.06 o 
   1  -8   3     1246.31     1248.47    188.42 o 
   2  -8   3      168.26      228.97     51.04 o 
   3  -8   3     2293.27     2601.54     53.65 o 
   4  -8   3     2316.72     2322.97     30.80 o 
   5  -8   3        1.73       46.18     35.18 o 
   6  -8   3       17.67       30.32     27.47 o 
   7  -8   3      394.79      443.61     79.86 o 
   8  -8   3     2843.90     2781.06    162.40 o 
   9  -8   3      713.21      796.18     64.65 o 
  10  -8   3      680.36      966.74    214.28 o 
  11  -8   3      256.02      317.07     55.84 o 
  12  -8   3      436.22      650.02    129.28 o 
  13  -8   3     1336.79     1385.58    169.84 o 
  14  -8   3      889.71      945.24     28.15 o 
 -12  -7   3        0.66        0.93     77.71 o 
 -11  -7   3     1494.10     1646.14     61.71 o 
 -10  -7   3     1396.73     1671.57    133.76 o 
  -9  -7   3      195.95      235.11    105.37 o 
  -8  -7   3      462.81      449.88     56.52 o 
  -7  -7   3        3.85        2.07     18.82 o 
  -6  -7   3     1940.67     1728.40     39.24 o 
  -5  -7   3      303.82      243.81     71.76 o 
  -4  -7   3     3818.99     4351.35    118.66 o 
  -3  -7   3      359.94      423.99     70.96 o 
  -2  -7   3     3147.21     3275.32     52.49 o 
  -1  -7   3     1731.67     1638.32    117.26 o 
   0  -7   3     2479.90     2438.74     57.70 o 
   1  -7   3    10110.50    10482.13    518.91 o 
   2  -7   3     4883.29     4716.89    107.43 o 
   3  -7   3     3951.24     3737.23    108.08 o 
   4  -7   3       51.97      109.19     59.85 o 
   5  -7   3      253.43      340.90     52.91 o 
   6  -7   3      181.39      246.74     34.63 o 
   7  -7   3     4353.99     4123.31    122.70 o 
   8  -7   3       85.41      139.07     94.39 o 
   9  -7   3      209.55      317.78     77.70 o 
  10  -7   3      784.44      834.45     64.55 o 
  11  -7   3     4230.95     4058.42    174.03 o 
  12  -7   3        4.26        4.65     50.46 o 
  13  -7   3       66.48      110.75     28.89 o 
  14  -7   3      321.63      236.30     70.50 o 
  15  -7   3      147.51      277.78    127.56 o 
 -12  -6   3       11.27      235.92    140.99 o 
 -11  -6   3      344.16      398.82    104.03 o 
 -10  -6   3     1229.48     1125.83     64.33 o 
  -9  -6   3      310.81      278.02     21.33 o 
  -8  -6   3       64.39       68.30      2.28 o 
  -7  -6   3     3858.65     3297.27     67.56 o 
  -6  -6   3     3368.64     3062.41    106.79 o 
  -5  -6   3     1508.42     1393.51    109.71 o 
  -4  -6   3     6122.44     5740.27     56.43 o 
  -3  -6   3    20148.67    19739.23    103.63 o 
  -2  -6   3      247.18      369.13     68.56 o 
  -1  -6   3     7734.85     7101.40     34.37 o 
   0  -6   3     1389.77     1387.28     71.69 o 
   1  -6   3     3468.67     3423.64     51.89 o 
   2  -6   3     2785.55     2808.15     80.79 o 
   3  -6   3     3311.89     3108.18     94.80 o 
   4  -6   3     2674.66     2659.90     58.98 o 
   5  -6   3     2626.96     2683.47     91.70 o 
   6  -6   3      455.57      513.91     64.62 o 
   7  -6   3      960.42     1496.44    287.57 o 
   8  -6   3     1966.17     2083.53     98.45 o 
   9  -6   3     1999.35     2176.53    101.01 o 
  10  -6   3       52.57       72.77     65.45 o 
  11  -6   3        0.43        0.00    107.62 o 
  12  -6   3     1782.86     1840.20     41.40 o 
  13  -6   3      222.26      211.52    120.80 o 
  14  -6   3     1116.40     1271.45     93.43 o 
  15  -6   3      235.66      202.88     74.68 o 
 -13  -5   3      514.77      510.15     93.76 o 
 -12  -5   3     4470.58     4230.69     72.12 o 
 -11  -5   3      351.32      324.04     49.66 o 
 -10  -5   3     5723.97     5317.64    207.85 o 
  -9  -5   3      317.44      291.95     29.02 o 
  -8  -5   3       99.67      291.24     80.06 o 
  -7  -5   3      119.90      101.99     38.12 o 
  -6  -5   3     1795.53     1683.05    149.16 o 
  -5  -5   3    11236.04    12061.29     92.32 o 
  -4  -5   3    17901.44    17146.06    110.31 o 
  -3  -5   3      193.51      337.42     62.87 o 
  -2  -5   3      933.70     1014.90    124.47 o 
  -1  -5   3      886.32     1195.29    163.66 o 
   0  -5   3    17105.97    16098.91    474.86 o 
   1  -5   3     2244.12     2381.66    183.01 o 
   2  -5   3     4225.35     4401.65     90.53 o 
   3  -5   3       98.55      135.18    125.52 o 
   4  -5   3     4309.06     3959.82     83.92 o 
   5  -5   3    17547.77    17094.24    112.37 o 
   6  -5   3     2250.08     2494.58     86.66 o 
   7  -5   3     2636.32     2991.25     85.62 o 
   8  -5   3      150.48      178.89     24.31 o 
   9  -5   3      526.28      557.94     18.09 o 
  10  -5   3      682.41      719.89     69.25 o 
  11  -5   3      595.42      494.86     44.67 o 
  12  -5   3     2023.44     1822.66     26.06 o 
  13  -5   3      173.52      249.36     85.91 o 
  14  -5   3       22.49        6.51     12.89 o 
  15  -5   3     1331.88     1445.55     72.59 o 
 -15  -4   3      237.45      290.36    204.28 o 
 -14  -4   3      729.79      594.68     43.74 o 
 -13  -4   3      606.06      484.29     50.95 o 
 -12  -4   3      131.39      171.12     49.79 o 
 -11  -4   3       96.27       94.50    118.12 o 
 -10  -4   3      431.26      406.71     41.02 o 
  -9  -4   3    11208.82    10199.81    331.77 o 
  -8  -4   3     1028.46     1495.34    186.06 o 
  -7  -4   3     6837.01     6160.44     50.21 o 
  -6  -4   3       36.38       50.35     15.69 o 
  -5  -4   3      453.70      526.17     56.07 o 
  -4  -4   3       86.76       88.67     27.37 o 
  -3  -4   3     9872.47     9956.63     91.87 o 
  -2  -4   3     8590.05     8929.19    150.00 o 
  -1  -4   3      389.91      365.04     27.74 o 
   0  -4   3    22583.66    21396.00    323.95 o 
   1  -4   3     1211.89     1547.99    145.24 o 
   2  -4   3     3699.78     4080.74     89.18 o 
   3  -4   3      623.38      585.10     51.14 o 
   4  -4   3     9707.18     9253.24    100.13 o 
   5  -4   3      465.30      360.27     37.37 o 
   6  -4   3      540.99      744.77    136.30 o 
   7  -4   3      874.84     1186.15     90.36 o 
   8  -4   3     9145.26    10100.34    264.53 o 
   9  -4   3      428.15      438.91     85.39 o 
  10  -4   3     1649.67     1668.72    264.53 o 
  11  -4   3      127.10      177.52     75.38 o 
  12  -4   3     1492.55     1595.22    108.24 o 
  13  -4   3     2234.80     2371.21     98.58 o 
  14  -4   3      874.63      967.53    108.88 o 
  15  -4   3        8.10      115.77     96.71 o 
 -15  -3   3     1536.82     1763.10    138.20 o 
 -14  -3   3      559.45      577.93     71.19 o 
 -13  -3   3      138.95      181.01     24.20 o 
 -12  -3   3      376.29      530.46    205.67 o 
 -11  -3   3     5210.33     4692.02     66.33 o 
 -10  -3   3      273.51      316.54     83.50 o 
  -9  -3   3      470.69      475.31     42.39 o 
  -8  -3   3        5.05       13.31     62.80 o 
  -7  -3   3     1555.01     1485.75    198.08 o 
  -6  -3   3     4991.97     5056.83    121.91 o 
  -5  -3   3      460.89      555.45     71.44 o 
  -4  -3   3    10337.37    10190.21     66.20 o 
  -3  -3   3     2282.47     2176.99     50.06 o 
  -2  -3   3     7732.42     7995.83    133.53 o 
  -1  -3   3     2050.02     2265.94    163.02 o 
   0  -3   3      610.47      879.07    140.80 o 
   1  -3   3    21105.65    21246.16    197.17 o 
   2  -3   3    33381.08    31442.96    233.52 o 
   3  -3   3      272.17      267.47     22.39 o 
   4  -3   3     1357.83     1687.19     46.01 o 
   5  -3   3     8126.31     7633.75     82.25 o 
   6  -3   3      875.08     1623.84    160.69 o 
   7  -3   3     5605.94     4825.61     54.75 o 
   8  -3   3      354.40      358.68     51.67 o 
   9  -3   3     3732.92     3612.96     82.59 o 
  10  -3   3      404.21      446.77     30.44 o 
  11  -3   3     4875.13     4732.80    114.24 o 
  12  -3   3      231.19      220.39     70.87 o 
  13  -3   3      121.68      175.69    103.62 o 
  14  -3   3       13.72       10.24    117.47 o 
  15  -3   3      947.23     1449.80    155.29 o 
 -15  -2   3       91.85      103.30     67.94 o 
 -14  -2   3      162.27      257.79     82.36 o 
 -13  -2   3     1756.64     2003.20    192.18 o 
 -12  -2   3      737.32      850.26    132.77 o 
 -11  -2   3      595.64      653.90     47.82 o 
 -10  -2   3     1403.11     1629.07     57.04 o 
  -9  -2   3        5.77       26.67     70.43 o 
  -8  -2   3     1644.22     1676.10    108.94 o 
  -7  -2   3     1855.93     1861.64     92.21 o 
  -6  -2   3     3654.17     3756.65     68.58 o 
  -5  -2   3      291.31      287.37     57.64 o 
  -4  -2   3    11444.52    11071.69     89.85 o 
  -3  -2   3     5109.04     4935.31     99.77 o 
  -2  -2   3    14090.40    15520.85    143.87 o 
  -1  -2   3        2.64      210.05     96.58 o 
   0  -2   3    14252.32    13341.69     89.93 o 
   1  -2   3    20502.28    19965.93    162.11 o 
   2  -2   3     4292.94     4547.28     94.61 o 
   3  -2   3     1014.57     1654.45    131.25 o 
   4  -2   3     4917.34     4523.98     88.18 o 
   5  -2   3      877.36      814.77      6.51 o 
   6  -2   3      399.05      424.95     97.02 o 
   7  -2   3      128.24      248.63    124.05 o 
   8  -2   3     3451.50     3176.26    216.51 o 
   9  -2   3       58.91       61.07     15.12 o 
  10  -2   3        0.67       10.15     22.10 o 
  11  -2   3       18.11       15.58     89.32 o 
  12  -2   3     1844.85     1786.87     97.12 o 
  13  -2   3     1628.97     1865.90    122.39 o 
  14  -2   3       33.02       39.36     12.12 o 
  15  -2   3       87.63      102.61     53.43 o 
 -15  -1   3     1946.46     1780.78     89.81 o 
 -14  -1   3      479.89      632.83    173.56 o 
 -13  -1   3      316.12      357.83    130.75 o 
 -12  -1   3     3173.05     2962.23      0.47 o 
 -11  -1   3      291.45      342.47     37.17 o 
 -10  -1   3     4127.23     4110.65    184.96 o 
  -9  -1   3       45.92       32.99      3.06 o 
  -8  -1   3      613.96      594.38     53.04 o 
  -7  -1   3     1245.67     1183.38     63.80 o 
  -6  -1   3     7715.18     7562.35    252.44 o 
  -5  -1   3     3324.08     3145.32    168.08 o 
  -4  -1   3      205.98      237.71     27.22 o 
  -3  -1   3    16265.08    15373.72   1082.95 o 
  -2  -1   3    37360.48    35529.50     98.27 o 
  -1  -1   3    67483.70    62194.94    704.17 o 
   0  -1   3    11564.90    10951.26     67.46 o 
   1  -1   3    13200.78    12945.76    146.44 o 
   2  -1   3    11256.04    10500.10     61.42 o 
   3  -1   3     1214.17     1564.92    140.99 o 
   4  -1   3     4160.24     4183.87     58.91 o 
   5  -1   3    31779.18    31311.39    167.05 o 
   6  -1   3     1099.64     1378.53     87.71 o 
   7  -1   3    11734.38    12138.17    389.47 o 
   8  -1   3       24.14       43.06     41.07 o 
   9  -1   3     1126.34      960.03     97.38 o 
  10  -1   3        3.70      111.53    138.56 o 
  11  -1   3       48.93       71.68    106.47 o 
  12  -1   3     1044.00     1088.01    107.49 o 
  13  -1   3      654.63      731.48     94.93 o 
  14  -1   3      768.62      951.54    148.35 o 
  15  -1   3     1329.24     1174.72    146.58 o 
 -15   0   3      674.93      548.61    147.97 o 
 -14   0   3      339.28      308.51    210.32 o 
 -13   0   3     2385.24     3039.93    208.00 o 
 -12   0   3     1114.49     1099.58    140.76 o 
 -11   0   3     1401.71     1439.44     39.57 o 
 -10   0   3      787.02      760.38     33.77 o 
  -9   0   3     7328.21     6994.44     95.32 o 
  -8   0   3     3400.79     3711.79    131.08 o 
  -7   0   3     7323.06     6724.60    120.14 o 
  -6   0   3     4921.47     4656.46     34.88 o 
  -5   0   3     1428.30     1497.81     59.46 o 
  -4   0   3     2105.92     2233.35     79.23 o 
  -3   0   3    14765.03    14990.39    482.07 o 
  -2   0   3     7559.88     7144.84    189.15 o 
  -1   0   3      399.30      467.24     30.35 o 
   0   0   3    15561.34    15321.84    625.97 o 
   1   0   3    19032.75    18046.58     93.64 o 
   2   0   3     5351.21     4877.51    165.42 o 
   3   0   3      307.11      247.77    112.32 o 
   4   0   3     6561.58     6554.22     90.42 o 
   5   0   3        0.10        8.55     26.25 o 
   6   0   3      843.21      921.55    117.18 o 
   7   0   3      886.61      898.06    130.13 o 
   8   0   3    19293.58    19438.90     72.18 o 
   9   0   3      830.31      827.79    128.67 o 
  10   0   3      823.10     1278.78    155.46 o 
  11   0   3      286.55      397.52    145.75 o 
  12   0   3     1175.82     1041.34     25.36 o 
  13   0   3     1228.97     1505.31    106.56 o 
  14   0   3     1162.52     1175.40     92.76 o 
  15   0   3      327.42      277.55     88.18 o 
 -15   1   3      387.96      518.37    166.12 o 
 -14   1   3      478.34      722.64    194.97 o 
 -13   1   3       42.86       40.02    229.87 o 
 -12   1   3       92.42       83.98     57.16 o 
 -11   1   3       62.33      108.43    113.44 o 
 -10   1   3     6446.94     6044.30    198.12 o 
  -9   1   3       68.48       97.10     13.46 o 
  -8   1   3     3878.40     3430.95     48.40 o 
  -7   1   3     2098.11     2585.69     76.14 o 
  -6   1   3     4726.11     5048.01    101.40 o 
  -5   1   3     4491.05     4769.34    104.88 o 
  -4   1   3    18324.19    18111.03    235.51 o 
  -3   1   3      152.54      335.10     62.04 o 
  -2   1   3    18148.83    17828.88    256.62 o 
  -1   1   3     1289.93     1555.70     99.11 o 
   0   1   3    47353.21    44093.38     52.83 o 
   1   1   3    22300.67    22248.74    304.45 o 
   2   1   3    21107.01    20381.92    759.08 o 
   3   1   3     4397.52     4660.16     69.80 o 
   4   1   3       39.71      141.69     93.37 o 
   5   1   3    20180.56    19650.49    358.09 o 
   6   1   3     2019.08     2276.30     85.78 o 
   7   1   3      261.48      298.31     56.41 o 
   8   1   3        9.18        8.70     12.64 o 
   9   1   3     2478.26     2668.78     99.92 o 
  10   1   3      150.41      171.30     32.24 o 
  11   1   3      475.01      588.06     57.73 o 
  12   1   3      184.07      213.43     50.88 o 
  13   1   3      509.97      814.62    111.91 o 
  14   1   3      929.94      877.31     89.91 o 
  15   1   3      439.04      444.34     21.72 o 
 -15   2   3      134.93      151.69    204.28 o 
 -14   2   3       30.32       33.97    154.02 o 
 -13   2   3     4094.54     3946.84    193.57 o 
 -12   2   3      975.22      966.47     90.27 o 
 -11   2   3      994.52     1130.66     86.39 o 
 -10   2   3      486.56      528.55     46.78 o 
  -9   2   3    11465.60    10448.97     68.17 o 
  -8   2   3      895.58      999.19     47.58 o 
  -7   2   3     6810.60     6348.78     72.40 o 
  -6   2   3       19.27       46.19     32.42 o 
  -5   2   3        1.74       43.20     46.47 o 
  -4   2   3     6645.94     6437.20    143.57 o 
  -3   2   3     2525.17     2739.70     75.00 o 
  -2   2   3    14888.87    13943.09    176.59 o 
  -1   2   3     6010.29     5738.40     51.94 o 
   0   2   3     4067.13     3897.25     62.82 o 
   1   2   3     2998.36     3037.20     53.07 o 
   2   2   3      422.51      559.40     35.45 o 
   3   2   3       41.11       90.94     28.40 o 
   4   2   3     1393.00     1547.98    264.35 o 
   5   2   3       50.68       71.13     92.28 o 
   6   2   3     4492.41     4255.37     94.43 o 
   7   2   3        1.14       62.67     16.98 o 
   8   2   3     4437.28     3855.64    381.33 o 
  10   2   3        7.64       15.21     73.26 o 
  11   2   3     1128.04     1532.76    227.31 o 
  12   2   3      126.86      146.43     37.27 o 
  13   2   3      485.63      630.89    162.16 o 
  14   2   3      231.01      198.60     47.46 o 
  15   2   3      167.27      226.77    106.33 o 
 -15   3   3      320.33      351.78     51.19 o 
 -14   3   3      447.98      583.05    127.50 o 
 -13   3   3      378.08      392.26     95.86 o 
 -12   3   3     2586.37     2801.23    228.94 o 
 -11   3   3      353.63      419.75    116.33 o 
 -10   3   3     2959.85     2820.39    187.64 o 
  -9   3   3       75.83       92.06     58.23 o 
  -8   3   3     1341.91     1293.29    262.09 o 
  -7   3   3        5.63        7.45      8.33 o 
  -6   3   3     9750.80     9405.25    107.11 o 
  -5   3   3     4298.34     4435.44     87.30 o 
  -4   3   3      161.43      201.35     64.04 o 
  -3   3   3      134.19      206.61     14.41 o 
  -2   3   3     2557.45     2760.52    234.65 o 
  -1   3   3     1526.66     1635.90     54.77 o 
   0   3   3    22590.22    22474.90    210.48 o 
   1   3   3     8083.30     7571.06    130.55 o 
   2   3   3    10696.57    10498.83     55.22 o 
   3   3   3     2282.23     2051.51     63.96 o 
   4   3   3    12647.56    12202.13    100.34 o 
   5   3   3    34006.62    30175.49     56.38 o 
   6   3   3     5138.73     4786.17    112.99 o 
   7   3   3     1765.96     2086.02     77.10 o 
   8   3   3      789.82      810.53     55.73 o 
   9   3   3     1985.85     1774.61     48.16 o 
  11   3   3       84.98       70.72     55.09 o 
  12   3   3      520.08      685.23    285.24 o 
  13   3   3        2.03      123.07    112.68 o 
  14   3   3     2614.90     2567.50     80.50 o 
  15   3   3     1241.36     1205.67     30.71 o 
 -15   4   3      810.70      959.95    185.20 o 
 -14   4   3      371.17      360.16    108.88 o 
 -13   4   3     1085.62     1109.32      5.58 o 
 -12   4   3     1546.61     1892.46     78.17 o 
 -11   4   3       19.13      132.56     75.61 o 
 -10   4   3        3.79       37.25     54.88 o 
  -9   4   3     8728.31     8041.11     56.84 o 
  -8   4   3     7270.96     6806.68     97.84 o 
  -7   4   3     2881.29     2728.29     52.09 o 
  -6   4   3    12026.55    10737.18    526.25 o 
  -5   4   3     1172.72     1284.49     32.11 o 
  -4   4   3     1157.28     1112.67     47.23 o 
  -3   4   3     4263.38     4363.24     49.90 o 
  -2   4   3    32671.08    31139.70    423.89 o 
  -1   4   3      118.72      175.54     53.78 o 
   0   4   3     3976.56     4349.30     83.96 o 
   1   4   3     3959.71     3959.06    105.20 o 
   2   4   3     8833.91     8722.18     48.42 o 
   3   4   3     6774.96     6682.57     60.83 o 
   4   4   3    38719.59    35036.83    100.33 o 
   5   4   3        1.16       22.01     11.08 o 
   6   4   3     2288.03     2335.87     73.49 o 
   7   4   3     6073.52     5549.07     77.45 o 
   8   4   3    10064.50     9768.18    463.45 o 
   9   4   3     1034.59     1029.06     39.71 o 
  10   4   3      348.63      258.72     27.45 o 
  11   4   3        5.95        5.06    109.90 o 
  12   4   3     2340.45     1837.34     38.55 o 
  13   4   3     2905.32     2901.60     71.21 o 
  14   4   3      187.04      247.16    117.73 o 
  15   4   3       24.92       55.31     49.32 o 
 -15   5   3       30.68        9.31    181.47 o 
 -14   5   3      925.18      945.06     95.86 o 
 -13   5   3       83.85       78.64     19.08 o 
 -12   5   3       45.48       45.14     36.76 o 
 -11   5   3       48.74       92.02     19.78 o 
 -10   5   3     4823.35     4247.44    103.21 o 
  -9   5   3      410.87      408.88    181.66 o 
  -8   5   3       66.16       51.88     98.80 o 
  -7   5   3      849.82     1130.28    105.55 o 
  -6   5   3    26523.65    25326.95    230.97 o 
  -5   5   3     2849.11     2533.86     74.53 o 
  -4   5   3    24107.72    24459.59    108.42 o 
  -3   5   3     4397.53     4590.12     87.19 o 
  -2   5   3     2145.17     2159.21    123.69 o 
  -1   5   3    31283.46    28981.30    615.23 o 
   0   5   3      658.12      999.10    109.99 o 
   1   5   3    13092.79    13078.66     95.80 o 
   2   5   3       19.37       45.90    101.17 o 
   3   5   3     1042.46     1512.90     94.23 o 
   4   5   3       96.27       96.55     17.06 o 
   5   5   3     1440.70     1435.58     31.79 o 
   6   5   3       51.02       99.09     55.27 o 
   7   5   3      138.35      123.07      5.48 o 
   8   5   3       16.62       11.17     83.03 o 
   9   5   3     1092.61     1338.97     80.42 o 
  10   5   3      146.04      182.86     92.37 o 
  11   5   3     2231.88     2644.41    186.13 o 
  12   5   3        3.64       95.39    137.66 o 
  13   5   3      114.83      332.54    114.67 o 
  14   5   3       78.47       50.25    182.41 o 
 -15   6   3      162.34      177.75     46.07 o 
 -14   6   3      554.45      483.00     24.66 o 
 -13   6   3     4134.22     4052.47    150.30 o 
 -12   6   3        1.65        0.00     48.39 o 
 -11   6   3     2350.01     2607.19     80.50 o 
 -10   6   3       76.64       68.27     84.78 o 
  -9   6   3     7652.56     7566.19    179.74 o 
  -8   6   3     3184.35     3128.69    172.66 o 
  -7   6   3     4579.44     4290.28     39.60 o 
  -6   6   3      154.98      179.33     25.17 o 
  -5   6   3      526.42      521.30     69.39 o 
  -4   6   3     9684.58     9378.70    572.25 o 
  -3   6   3    17841.09    17609.50    285.83 o 
  -2   6   3    40609.99    38234.59    218.32 o 
  -1   6   3     3577.28     3812.56    163.26 o 
   0   6   3       21.41       77.67     96.92 o 
   1   6   3     2902.55     2968.74     59.10 o 
   2   6   3    11053.95    10784.61     67.70 o 
   3   6   3      606.48      656.95     69.05 o 
   4   6   3     5389.78     4796.27    102.61 o 
   5   6   3      820.69      735.68     44.53 o 
   6   6   3      140.81      136.81     14.26 o 
   7   6   3     9178.36     8582.85     66.07 o 
   8   6   3     1104.33     1331.73    133.58 o 
   9   6   3     1587.49     1665.05     92.21 o 
  10   6   3      140.23       96.33    120.90 o 
  11   6   3      643.12      617.48     14.89 o 
  13   6   3     1613.55     1924.10    224.75 o 
  14   6   3        0.21       79.57     70.26 o 
 -15   7   3      268.32      453.69    206.60 o 
 -14   7   3       51.60       66.54    128.89 o 
 -13   7   3      374.78      422.05     63.28 o 
 -12   7   3      525.39      424.84     48.86 o 
 -11   7   3     1077.57     1498.33     81.43 o 
 -10   7   3     3160.56     2851.20     28.79 o 
  -9   7   3     1114.55     1126.68     59.42 o 
  -8   7   3     2731.63     2671.84     55.39 o 
  -7   7   3     1215.84     1204.60     89.98 o 
  -6   7   3     5702.55     5473.14     55.89 o 
  -5   7   3      791.63      762.72     66.89 o 
  -4   7   3     8850.15     8813.19    511.52 o 
  -3   7   3     1905.19     1972.47     81.71 o 
  -2   7   3     2332.89     2219.56     48.44 o 
  -1   7   3    10366.29    10142.42     87.48 o 
   0   7   3       13.49       91.41     81.77 o 
   1   7   3     6228.03     6001.47    160.07 o 
   2   7   3     3698.49     3655.89    115.83 o 
   3   7   3     2284.32     2383.24    123.09 o 
   4   7   3        2.30       72.94     68.06 o 
   5   7   3     6251.75     6311.56     56.07 o 
   6   7   3     3738.89     3480.29    241.47 o 
   7   7   3      407.67      400.41     24.07 o 
   8   7   3       46.91       62.26     81.69 o 
   9   7   3      267.77      351.63     76.99 o 
  10   7   3     2837.78     2922.67    167.52 o 
  11   7   3     1548.40     1383.86    146.58 o 
  12   7   3      165.77      180.08    193.57 o 
  13   7   3        2.07       25.13     95.86 o 
  14   7   3     2062.49     2120.46    194.50 o 
 -14   8   3      379.17      308.51    201.02 o 
 -13   8   3     2718.92     2950.59    100.04 o 
 -12   8   3        1.10       13.03     40.95 o 
 -11   8   3      468.11      438.33     60.96 o 
 -10   8   3       85.11       66.23     89.41 o 
  -9   8   3      654.92      733.76     94.01 o 
  -8   8   3     1850.68     2056.77     51.29 o 
  -7   8   3     1198.38     1267.18    184.56 o 
  -6   8   3      982.74     1252.70    131.71 o 
  -5   8   3        1.11       18.20     35.71 o 
  -4   8   3     4490.87     4372.09    235.71 o 
  -3   8   3      596.91      589.31     50.20 o 
  -2   8   3     1859.62     2282.64    107.52 o 
  -1   8   3       20.45       36.20     47.32 o 
   0   8   3     1633.68     1841.43    166.56 o 
   1   8   3     1519.40     1394.22     49.76 o 
   2   8   3    48852.17    44705.30    145.88 o 
   3   8   3     4028.63     3711.35    115.40 o 
   4   8   3     8424.46     8279.68     86.38 o 
   5   8   3        0.14       34.85    130.75 o 
   6   8   3     1567.33     1804.22    113.97 o 
   7   8   3     3767.97     3642.64     67.81 o 
   8   8   3     1530.78     1580.05    102.84 o 
   9   8   3     1506.71     1271.29     45.48 o 
  10   8   3        1.24       35.36    145.18 o 
  11   8   3      507.11      630.04    220.10 o 
  12   8   3      292.11      371.33    211.72 o 
 -14   9   3      608.59      602.12    143.32 o 
 -13   9   3        4.69        4.65    119.12 o 
 -12   9   3      197.89      274.07    116.33 o 
 -11   9   3       78.21      104.23     59.10 o 
 -10   9   3     5563.53     5323.02    159.25 o 
  -9   9   3      587.14      630.31     38.65 o 
  -8   9   3      979.18     1006.93     70.13 o 
  -7   9   3     1620.64     1802.86     80.67 o 
  -6   9   3    10252.87     9393.64    243.54 o 
  -5   9   3    11887.72    11221.70     81.94 o 
  -4   9   3     4925.57     4623.73     18.13 o 
  -3   9   3      775.92      749.90    104.46 o 
  -2   9   3      242.43      228.19     91.31 o 
  -1   9   3    10339.73     9535.52     39.44 o 
   0   9   3      307.74      306.71     36.20 o 
   1   9   3     6229.59     5799.49    130.06 o 
   2   9   3     1443.96     1487.53    182.64 o 
   3   9   3     2133.72     2202.11     68.77 o 
   4   9   3     5714.69     6049.71    129.30 o 
   5   9   3     6079.27     5491.12     23.81 o 
   6   9   3      109.25      136.79     46.49 o 
   7   9   3       52.34       95.14    141.55 o 
   8   9   3       30.99       32.57      6.02 o 
   9   9   3     1561.57     1506.33     70.64 o 
  10   9   3     2951.12     3080.42     73.99 o 
  11   9   3      389.64      392.26    228.94 o 
  12   9   3      159.15      190.32     16.75 o 
  13   9   3        0.28        0.00     75.38 o 
 -13  10   3     3223.64     3147.89     72.12 o 
 -12  10   3      100.84      129.36     87.95 o 
 -11  10   3      891.17      906.44     93.99 o 
 -10  10   3     1223.55     1289.40    129.82 o 
  -9  10   3     1099.87     1327.74     74.04 o 
  -8  10   3     2036.22     2050.24    112.85 o 
  -7  10   3     2641.72     3088.40     85.15 o 
  -6  10   3     2649.29     2971.37    107.74 o 
  -5  10   3      252.08      225.71     20.39 o 
  -4  10   3     2546.32     2362.40     56.22 o 
  -3  10   3     5066.32     4946.93     79.69 o 
  -2  10   3     1640.75     1676.19    169.84 o 
  -1  10   3      183.71      336.89    151.02 o 
   0  10   3     1102.14     1536.02    209.86 o 
   1  10   3       46.85       61.70    102.28 o 
   2  10   3    17955.83    16044.05    367.14 o 
   3  10   3     3138.78     3112.43     66.96 o 
   4  10   3     1018.36     1225.62    156.32 o 
   5  10   3      327.16      331.78     72.59 o 
   6  10   3     1626.71     1640.77     86.88 o 
   7  10   3      442.05      386.43     20.50 o 
   8  10   3     1934.79     1896.29     77.24 o 
   9  10   3     1096.31     1171.72    113.07 o 
  10  10   3       67.17      122.84     54.91 o 
  11  10   3      208.74      221.96    126.57 o 
  12  10   3       78.70       60.49    116.80 o 
 -13  11   3      123.04      314.09    164.72 o 
 -12  11   3     3871.83     4133.44    215.91 o 
 -11  11   3        8.29       18.61    152.16 o 
 -10  11   3     1264.87     1179.12    103.30 o 
  -9  11   3       92.39       72.59     51.33 o 
  -8  11   3       86.23       89.44     17.96 o 
  -7  11   3     2009.33     2236.89     67.43 o 
  -6  11   3     5084.01     4603.97     75.00 o 
  -5  11   3    14569.42    15156.45    171.01 o 
  -4  11   3      190.37      183.09      3.67 o 
  -3  11   3      644.03      700.61     24.81 o 
  -2  11   3      973.12      879.88    118.59 o 
  -1  11   3     3355.46     3015.86    149.13 o 
   0  11   3        4.75       28.32    100.28 o 
   1  11   3     1985.79     1999.55    182.64 o 
   2  11   3        3.92       13.21     33.58 o 
   3  11   3     4024.49     3827.71     96.32 o 
   4  11   3     1113.44     1063.65     53.08 o 
   5  11   3     3382.15     3430.05     71.66 o 
   6  11   3     3606.21     3551.17    124.77 o 
   7  11   3      217.00      238.15     48.72 o 
   8  11   3      553.28      535.19     35.97 o 
   9  11   3     4282.66     4151.97    110.86 o 
  10  11   3     1932.80     1864.07    110.28 o 
  11  11   3      329.43      268.02     15.82 o 
 -12  12   3      342.14      272.21     27.45 o 
 -11  12   3      146.93      168.45     67.01 o 
 -10  12   3        0.56        0.00     80.04 o 
  -9  12   3      311.26      378.01     99.29 o 
  -8  12   3     1199.45     1032.89    123.54 o 
  -7  12   3     6618.25     5839.30    130.75 o 
  -6  12   3     3294.33     3217.23     95.45 o 
  -5  12   3       62.01      247.47     68.06 o 
  -3  12   3     2162.24     2271.73    215.68 o 
  -2  12   3     5417.92     5395.47     95.39 o 
  -1  12   3      228.59      204.77     55.14 o 
   0  12   3     2525.88     2330.14     55.95 o 
   1  12   3     3353.56     3222.73    151.93 o 
   2  12   3     7642.40     7608.80     96.12 o 
   3  12   3     1537.72     1536.09     92.83 o 
   4  12   3      806.47     1126.55    151.00 o 
   5  12   3     1690.39     2043.17    102.32 o 
   6  12   3     4014.62     3595.72     80.50 o 
   7  12   3      901.40      875.38    293.15 o 
   8  12   3     1797.39     2051.59    127.03 o 
   9  12   3      240.72      298.59     22.57 o 
  10  12   3      312.96      334.10     50.25 o 
  11  12   3      280.30      454.15    138.67 o 
  -9  13   3      307.29      261.51    168.91 o 
  -8  13   3      171.80      197.69     27.92 o 
  -7  13   3     1427.99     1956.68    125.45 o 
  -6  13   3      965.60      950.43    278.73 o 
  -5  13   3     2285.90     2356.72     74.70 o 
  -4  13   3     2552.45     2721.19    183.80 o 
  -3  13   3       41.89       37.22     13.91 o 
  -2  13   3      665.56      827.60    103.62 o 
   0  13   3     1193.86     1170.98    344.10 o 
   1  13   3     4900.06     4542.47     54.18 o 
   2  13   3      938.36      881.65     51.61 o 
   3  13   3       13.16      141.27    143.60 o 
   4  13   3      191.95      304.32     46.30 o 
   5  13   3     2992.97     2772.36     90.20 o 
   6  13   3      146.99      133.29     32.19 o 
   7  13   3        0.97        6.51     79.92 o 
   8  13   3      471.08      450.86     76.78 o 
   9  13   3      390.12      379.54    134.12 o 
  10  13   3     1568.30     2082.31    226.61 o 
  -8  14   3      378.14      412.27     66.80 o 
  -7  14   3     2824.44     2852.79    117.07 o 
  -6  14   3        5.67       72.25    100.28 o 
  -5  14   3     1089.85     1049.18     43.05 o 
  -4  14   3     2482.70     2244.70      6.05 o 
  -3  14   3       29.45       26.38     86.44 o 
  -2  14   3     2561.37     2496.87    135.01 o 
  -1  14   3      760.14     1219.14    220.10 o 
   0  14   3      734.24      824.35     68.29 o 
   1  14   3     3921.73     3443.34     43.51 o 
   2  14   3     4170.18     3680.95    379.24 o 
   3  14   3      413.54      443.20     74.14 o 
   4  14   3      712.47      895.64    121.91 o 
   5  14   3      309.21      352.82     12.67 o 
   6  14   3      810.49     1042.31    171.24 o 
   7  14   3      654.61      656.89     62.99 o 
   8  14   3      705.92      882.21     85.15 o 
   9  14   3        0.18       16.14    121.75 o 
  -8  15   3      149.35      210.97     95.11 o 
  -7  15   3     3256.59     3344.85    110.52 o 
  -6  15   3      170.15      149.56     16.29 o 
  -5  15   3     2244.15     2257.07     92.70 o 
  -4  15   3       16.63       33.37     70.87 o 
  -3  15   3       28.45       74.09    147.00 o 
  -2  15   3      197.21      316.52     35.74 o 
   0  15   3      335.76      332.85    123.23 o 
   1  15   3      402.68      397.27     34.40 o 
   2  15   3      649.79      778.14     95.62 o 
   3  15   3     1787.93     1705.70     71.59 o 
   4  15   3     3031.00     3215.86    115.39 o 
   5  15   3     2601.20     2192.28     85.85 o 
   6  15   3       77.25      122.10     67.24 o 
   7  15   3        4.96       21.96     84.74 o 
   8  15   3      632.55      494.05     61.55 o 
  -8  16   3     3435.85     3003.64    230.33 o 
  -7  16   3       23.14      123.96    113.87 o 
  -6  16   3       10.68      106.32     52.58 o 
  -5  16   3      149.19      195.87    138.39 o 
  -4  16   3     3754.67     3436.09     88.18 o 
  -3  16   3     1131.70     1258.48     75.85 o 
  -2  16   3     2563.17     2557.70     41.53 o 
  -1  16   3      559.23      673.82     90.37 o 
   0  16   3      684.92      787.45     50.41 o 
   1  16   3       68.67      139.20    104.23 o 
   2  16   3     4636.60     3941.85    176.36 o 
   3  16   3        0.40        3.72    127.72 o 
   4  16   3       55.03      119.29    126.74 o 
   5  16   3      367.47      341.14     39.78 o 
   6  16   3     1608.97     1840.74     80.21 o 
  -7  17   3      119.35      168.56     42.18 o 
  -6  17   3      760.62      653.01     53.28 o 
  -5  17   3      791.38      917.10     98.68 o 
  -4  17   3      207.91      231.73    116.48 o 
  -3  17   3      111.13      166.75    133.20 o 
  -2  17   3      893.47      964.00    107.51 o 
  -1  17   3     3554.92     3406.69     84.70 o 
   0  17   3       32.55       87.06     76.31 o 
   1  17   3      549.15      708.76    189.85 o 
   2  17   3      128.40      126.11     89.11 o 
   3  17   3      597.44      671.85    137.67 o 
   4  17   3      688.56      915.25    130.75 o 
   5  17   3     1599.03     1825.93     69.04 o 
  -4  18   3     1208.61     1402.34     78.76 o 
  -3  18   3       33.34      151.12    118.72 o 
  -2  18   3      654.27     1065.85    261.74 o 
  -1  18   3      260.72      540.28    136.40 o 
   0  18   3      263.95      470.47    112.18 o 
   1  18   3        7.37        0.04     16.68 o 
   2  18   3      907.46     1072.58     83.76 o 
  -3 -18   4     1135.56     1177.42    241.97 o 
  -2 -18   4      220.18      210.38     81.90 o 
  -1 -18   4      475.68      471.87     22.10 o 
   0 -18   4       14.93       21.19     17.97 o 
   1 -18   4     2488.55     2288.33     85.94 o 
   2 -18   4       47.05       70.73     66.75 o 
   3 -18   4      221.94      263.48     25.03 o 
   4 -18   4      665.83      666.75     36.76 o 
   5 -18   4      830.14     1265.39    109.50 o 
  -5 -17   4      587.68      737.94    158.21 o 
  -4 -17   4      178.77      292.84     64.28 o 
  -3 -17   4      169.67      268.04     84.51 o 
  -2 -17   4      590.84      973.28    275.24 o 
  -1 -17   4       22.38       13.96    107.18 o 
   0 -17   4      321.63      357.65     20.11 o 
   1 -17   4        4.52       67.47    137.70 o 
   2 -17   4     1431.25     1231.36     26.99 o 
   3 -17   4      751.98      795.06     97.10 o 
   4 -17   4      672.51      984.38    301.29 o 
   5 -17   4       55.97      101.38     58.16 o 
   6 -17   4      495.90      528.60     82.36 o 
   7 -17   4      575.87      636.09    215.44 o 
  -7 -16   4        6.56       28.27     16.29 o 
  -6 -16   4        4.73       56.01     70.50 o 
  -5 -16   4     1532.04     1407.27     87.48 o 
  -4 -16   4       13.74       16.75     86.97 o 
  -3 -16   4      260.83      231.13     53.46 o 
  -2 -16   4       13.82       68.76     43.27 o 
  -1 -16   4     1421.22     1556.58    128.51 o 
   0 -16   4       94.21      100.36     75.89 o 
   1 -16   4     1903.82     1771.06     84.46 o 
   2 -16   4      339.06      296.93     34.43 o 
   3 -16   4      967.11      993.19     85.32 o 
   4 -16   4      124.01      117.84     64.91 o 
   5 -16   4      617.21      719.08    148.11 o 
   6 -16   4     1884.69     2040.89    210.79 o 
   7 -16   4      116.34      120.98     48.39 o 
   8 -16   4      225.93      249.88    216.84 o 
   9 -16   4       39.42      189.85    227.08 o 
  -8 -15   4      811.42      698.58     63.98 o 
  -7 -15   4      880.54      927.26    126.80 o 
  -6 -15   4     2176.38     1930.22    167.75 o 
  -5 -15   4     1025.95     1058.48     58.86 o 
  -4 -15   4      672.79      750.34     76.55 o 
  -3 -15   4     2124.63     2336.79     64.80 o 
  -2 -15   4     1152.56     1101.22     70.76 o 
  -1 -15   4       71.60      196.46     99.35 o 
   0 -15   4       12.54        5.58     63.10 o 
   1 -15   4       25.31       70.97    113.19 o 
   2 -15   4     4004.09     3657.28     94.59 o 
   3 -15   4       55.61       38.80     48.39 o 
   4 -15   4     1601.53     1875.90    135.03 o 
   5 -15   4       12.10       17.15     25.85 o 
   6 -15   4      105.69      186.54    114.50 o 
   7 -15   4      866.64      779.41    108.42 o 
   8 -15   4      420.93      567.22    186.13 o 
   9 -15   4     2465.17     2501.09    150.76 o 
  10 -15   4       28.94      171.70     79.57 o 
  -9 -14   4      272.39      340.59    121.68 o 
  -8 -14   4      184.01      190.94     82.34 o 
  -7 -14   4       20.77       93.71     86.08 o 
  -6 -14   4      801.13      747.79     67.87 o 
  -5 -14   4     3007.03     2997.44    108.54 o 
  -4 -14   4     1121.85     1113.11     38.39 o 
  -3 -14   4      116.90      119.48     65.67 o 
  -2 -14   4      514.59      690.26    101.28 o 
  -1 -14   4     1031.42      944.26     47.00 o 
   0 -14   4      119.62      171.27     42.81 o 
   1 -14   4     1540.73     1639.32    161.00 o 
   2 -14   4        0.48       20.79    103.96 o 
   3 -14   4      166.52      225.75     67.11 o 
   4 -14   4       91.39       81.02     32.34 o 
   5 -14   4     1189.22     1201.23     61.42 o 
   6 -14   4     1637.79     1871.17     60.74 o 
   7 -14   4      296.91      286.17      6.51 o 
   8 -14   4      428.20      417.86    152.16 o 
   9 -14   4      364.53      390.87    132.62 o 
  10 -14   4      661.64      797.09    224.75 o 
  11 -14   4      714.00      681.23    221.49 o 
 -10 -13   4      167.25      221.19     17.99 o 
  -9 -13   4      107.71      297.58    144.75 o 
  -8 -13   4     1692.40     1732.84     44.84 o 
  -7 -13   4     1865.15     2042.35     97.95 o 
  -6 -13   4     1581.21     1429.98     65.36 o 
  -5 -13   4      478.14      458.83     47.23 o 
  -4 -13   4      471.91      589.06    125.14 o 
  -3 -13   4      559.45      512.79     21.87 o 
  -2 -13   4     1011.98     1146.45     50.30 o 
  -1 -13   4     2229.58     2117.61    140.06 o 
   0 -13   4        0.07       35.42    126.67 o 
   1 -13   4     1339.69     1553.24     65.61 o 
   2 -13   4     1149.83     1039.83    410.18 o 
   3 -13   4        9.69       19.04     60.80 o 
   4 -13   4       49.17       61.26      6.51 o 
   5 -13   4      152.27      237.35     31.74 o 
   6 -13   4      298.37      443.78    118.78 o 
   7 -13   4     2455.18     2434.09     90.27 o 
   8 -13   4      964.86      835.71    228.94 o 
   9 -13   4     1348.79     1260.55     27.92 o 
  10 -13   4        9.56       16.75     45.14 o 
  11 -13   4        2.45        6.51     87.48 o 
  12 -13   4       56.12       36.29     67.94 o 
 -11 -12   4      455.02      386.04     19.31 o 
 -10 -12   4     1273.94     1512.66     82.36 o 
  -9 -12   4     1098.60     1061.57     43.00 o 
  -8 -12   4       90.33       92.58     72.82 o 
  -7 -12   4     2263.61     2448.92     79.07 o 
  -6 -12   4        8.96        6.83     34.43 o 
  -5 -12   4     1335.19     1788.11     96.10 o 
  -4 -12   4      110.97      234.64    117.97 o 
  -3 -12   4        5.18       60.26     31.48 o 
  -2 -12   4        1.87       93.03     46.09 o 
  -1 -12   4     3575.15     3212.34    249.64 o 
   0 -12   4      111.90      139.14     80.34 o 
   2 -12   4      114.08       84.01     69.17 o 
   3 -12   4        0.55        6.60     44.00 o 
   4 -12   4      617.85      653.44     91.88 o 
   5 -12   4       35.01       49.32      3.26 o 
   6 -12   4     3394.80     3048.03     71.66 o 
   7 -12   4       15.47       15.36     71.19 o 
   8 -12   4       56.83       26.06     57.25 o 
   9 -12   4       71.84       47.69     62.12 o 
  10 -12   4     2707.19     2045.61    158.67 o 
  11 -12   4       23.23      112.87     87.87 o 
  12 -12   4     1427.92     1691.96    102.25 o 
 -12 -11   4      138.15      155.62    144.65 o 
 -11 -11   4      119.96      112.70     75.38 o 
 -10 -11   4       39.25       80.36    113.52 o 
  -9 -11   4      649.80      600.79     38.80 o 
  -8 -11   4     4665.57     4583.61    119.55 o 
  -7 -11   4      341.87      396.19     55.78 o 
  -6 -11   4     8130.33     7374.00    150.76 o 
  -5 -11   4     3329.73     3430.36     27.44 o 
  -4 -11   4     1565.77     1641.33     42.93 o 
  -3 -11   4      521.16      600.91     17.71 o 
  -2 -11   4    12869.43    12452.31    133.55 o 
  -1 -11   4      758.75      876.84     88.51 o 
   0 -11   4      261.45      369.76     60.51 o 
   1 -11   4      120.81      115.84     31.18 o 
   2 -11   4     4114.22     3821.73     85.84 o 
   3 -11   4      215.11      269.48    117.51 o 
   4 -11   4     6045.27     5645.19     63.51 o 
   5 -11   4       20.09       23.76     53.57 o 
   6 -11   4      157.96      181.48     98.18 o 
   7 -11   4     2561.34     2668.14    125.17 o 
   8 -11   4      564.51      566.92    140.29 o 
   9 -11   4     6026.61     5361.57     51.74 o 
  10 -11   4        7.11      107.12     74.65 o 
  11 -11   4       41.00       95.23     74.01 o 
  12 -11   4        0.00       30.95     59.33 o 
  13 -11   4     2222.74     2336.38    117.63 o 
 -12 -10   4      341.11      421.78    123.52 o 
 -11 -10   4       87.19      142.48    128.98 o 
 -10 -10   4     3092.47     2872.87     65.14 o 
  -9 -10   4     1040.84     1361.27     46.30 o 
  -8 -10   4      522.06      628.99     76.04 o 
  -7 -10   4      405.85      377.70     55.14 o 
  -6 -10   4       50.05       59.56      6.48 o 
  -5 -10   4     6425.91     5945.19     74.54 o 
  -4 -10   4      995.54     1119.61     69.34 o 
  -3 -10   4     2294.12     2239.43    202.65 o 
  -2 -10   4      414.11      525.12     76.69 o 
  -1 -10   4     6085.76     5895.63     86.77 o 
   0 -10   4      127.22      154.61     99.40 o 
   1 -10   4     2877.33     3204.89    118.62 o 
   2 -10   4      238.26      274.91    117.99 o 
   3 -10   4      163.76      184.13     52.46 o 
   4 -10   4      628.21      615.37     46.45 o 
   5 -10   4     4667.18     4198.37    123.77 o 
   6 -10   4       35.07      106.53     58.16 o 
   7 -10   4     2665.41     2604.35     94.23 o 
   8 -10   4     1356.94     1643.97    142.39 o 
   9 -10   4     2036.60     1984.10    110.38 o 
  10 -10   4     2964.39     2936.63     93.45 o 
  11 -10   4       35.85       67.45     64.43 o 
  12 -10   4     1666.09     1698.79     43.97 o 
  13 -10   4       86.84       81.66     29.94 o 
 -12  -9   4      159.46      186.75    153.00 o 
 -11  -9   4      987.05      788.44     86.08 o 
 -10  -9   4      279.18      451.33    124.70 o 
  -9  -9   4     1726.18     1910.71    130.52 o 
  -8  -9   4     1790.15     1696.17     95.63 o 
  -7  -9   4       86.04      147.51     64.51 o 
  -6  -9   4       31.95       63.23     34.57 o 
  -5  -9   4       23.15       29.22     54.42 o 
  -4  -9   4     2764.74     2788.92     63.30 o 
  -3  -9   4      671.88      805.78    120.18 o 
  -2  -9   4     1981.87     2140.32     73.83 o 
  -1  -9   4        9.77       52.83    120.46 o 
   0  -9   4     2824.67     2467.98     88.88 o 
   1  -9   4        0.51        4.96     28.14 o 
   2  -9   4      202.20      201.55     91.26 o 
   3  -9   4     1911.38     1695.95     56.55 o 
   4  -9   4      199.78      349.62     38.02 o 
   5  -9   4      358.66      430.92    112.85 o 
   6  -9   4        0.54       72.14     74.48 o 
   7  -9   4      415.49      391.72     44.00 o 
   8  -9   4       63.27      160.23     49.09 o 
   9  -9   4      473.09      519.18     35.13 o 
  10  -9   4        2.53        2.54      8.94 o 
  11  -9   4      791.76      727.85     80.03 o 
  12  -9   4       59.56       48.89     15.76 o 
  13  -9   4     1881.26     1590.38     76.78 o 
  14  -9   4     1176.56     1298.34    122.15 o 
 -12  -8   4      668.80      606.65     83.76 o 
 -11  -8   4     1506.58     1726.95    147.04 o 
 -10  -8   4     4709.29     4060.55    119.33 o 
  -9  -8   4      101.49      133.22     22.10 o 
  -8  -8   4      748.90      803.50    105.96 o 
  -7  -8   4      561.09      729.77    149.73 o 
  -6  -8   4     1978.52     1784.72     80.27 o 
  -5  -8   4     4322.15     4134.03    106.09 o 
  -4  -8   4      412.64      325.46     13.29 o 
  -3  -8   4      209.02      312.84    137.23 o 
  -2  -8   4       20.20       74.01     43.65 o 
  -1  -8   4    11208.55    10411.60   1161.44 o 
   1  -8   4     3313.24     3265.49     62.06 o 
   2  -8   4     7733.94     6920.79     22.68 o 
   3  -8   4     2168.42     2467.49    179.68 o 
   4  -8   4     5282.54     5028.03    114.88 o 
   5  -8   4     4207.37     4450.85     64.48 o 
   6  -8   4     6597.14     6407.75     62.78 o 
   7  -8   4        0.99       37.43     52.86 o 
   8  -8   4      734.64      796.54    120.43 o 
   9  -8   4        2.30        0.00    118.54 o 
  10  -8   4     3822.19     3764.63    164.49 o 
  11  -8   4       17.47       27.70     51.42 o 
  12  -8   4     1001.51      938.20     48.01 o 
  13  -8   4      141.56      175.29    106.13 o 
  14  -8   4      565.88      673.54    135.97 o 
 -12  -7   4     1635.01     1419.40    131.94 o 
 -11  -7   4      648.56      659.21     24.13 o 
 -10  -7   4        9.14       62.35     83.06 o 
  -9  -7   4      283.09      311.53     29.56 o 
  -8  -7   4     8281.03     7624.06     97.33 o 
  -7  -7   4      558.13      721.68     56.02 o 
  -6  -7   4      323.54      253.87     86.01 o 
  -5  -7   4     1907.04     2076.57     81.96 o 
  -4  -7   4     2595.33     2582.65    227.00 o 
  -3  -7   4      162.90      112.76      3.14 o 
  -2  -7   4     2922.05     3307.22    122.41 o 
  -1  -7   4      905.48      898.94    335.73 o 
   0  -7   4       11.96       40.33     42.27 o 
   1  -7   4      994.35     1341.69     67.30 o 
   2  -7   4    44446.20    42864.23    429.08 o 
   3  -7   4     7755.54     8029.45    114.90 o 
   4  -7   4     2355.18     2315.52    137.19 o 
   5  -7   4      770.18      731.05     46.72 o 
   6  -7   4      940.14      802.24     27.96 o 
   7  -7   4     5731.10     5694.32    110.05 o 
   8  -7   4      917.24      966.38     37.33 o 
   9  -7   4     5675.63     5261.02    106.88 o 
  10  -7   4      650.05      640.65     80.50 o 
  11  -7   4      138.34      139.02     59.56 o 
  12  -7   4     1499.06     1539.60     55.84 o 
  13  -7   4      169.41      204.41     63.98 o 
  14  -7   4       12.47       93.07     92.86 o 
 -12  -6   4      899.27      870.67     31.18 o 
 -11  -6   4     3430.46     3323.11     81.78 o 
 -10  -6   4     3517.90     3429.69     54.07 o 
  -9  -6   4     3298.66     3003.49     61.01 o 
  -8  -6   4     1045.43      912.72    101.18 o 
  -7  -6   4     1661.93     1645.72     63.65 o 
  -6  -6   4      709.56      891.18     60.59 o 
  -5  -6   4     4286.85     4447.10     63.07 o 
  -4  -6   4     1183.05     1284.00     81.00 o 
  -3  -6   4      814.20     1016.19    149.94 o 
  -2  -6   4      168.53      363.53     69.85 o 
  -1  -6   4     3085.86     2923.48     36.44 o 
   0  -6   4      155.03      243.06    128.57 o 
   1  -6   4     4858.08     4412.00    276.75 o 
   2  -6   4     1172.69     1257.73     69.32 o 
   3  -6   4     4177.57     4453.57     98.61 o 
   4  -6   4     5120.91     5067.00     89.03 o 
   5  -6   4     3136.74     2741.29     91.12 o 
   6  -6   4     4799.21     4415.88     96.84 o 
   7  -6   4     1103.89     1205.87    104.46 o 
   8  -6   4      265.33      277.02    106.63 o 
   9  -6   4      732.33      932.05    132.85 o 
  10  -6   4     6434.59     6534.21    112.59 o 
  11  -6   4      379.96      382.17     93.19 o 
  12  -6   4      286.23      514.39    129.64 o 
  13  -6   4      136.47      137.04    158.42 o 
  14  -6   4       55.34      156.16     55.81 o 
  15  -6   4       37.34      127.73    147.73 o 
 -13  -5   4     3672.92     3513.16     54.44 o 
 -12  -5   4      402.03      496.61    135.81 o 
 -11  -5   4      294.16      329.42     21.40 o 
 -10  -5   4     2288.58     2345.86    165.68 o 
  -9  -5   4      604.91      521.09    114.74 o 
  -8  -5   4     1018.71     1187.59     80.28 o 
  -7  -5   4     4970.14     4586.24     50.33 o 
  -6  -5   4     1852.93     1764.48    157.17 o 
  -5  -5   4       12.55       63.51     79.24 o 
  -4  -5   4     9207.37     8832.19     93.24 o 
  -3  -5   4      238.01      223.46     58.10 o 
  -2  -5   4      471.50      518.91     42.21 o 
  -1  -5   4       35.42       44.63     36.00 o 
   0  -5   4     1685.62     1935.95     45.79 o 
   1  -5   4      184.66      185.12     27.95 o 
   2  -5   4     3667.60     3917.28     64.10 o 
   3  -5   4    12223.27    13155.08    354.36 o 
   4  -5   4      361.87      479.88    109.13 o 
   5  -5   4       20.80       44.34     49.25 o 
   6  -5   4     3575.48     3652.47    103.44 o 
   7  -5   4     8202.87     7546.59    165.19 o 
   8  -5   4      235.84      279.39     35.83 o 
   9  -5   4     2141.40     2314.80     86.77 o 
  10  -5   4     1146.33     1017.07    120.52 o 
  11  -5   4     1095.54     1197.67    100.02 o 
  12  -5   4      813.93      841.26     30.93 o 
  13  -5   4     3222.93     3292.69    126.57 o 
  14  -5   4      773.86      665.45     36.06 o 
  15  -5   4       56.37      121.95     37.73 o 
 -15  -4   4       97.55      200.55     44.21 o 
 -14  -4   4      388.68      330.84     51.65 o 
 -13  -4   4       34.37       80.50    223.82 o 
 -12  -4   4     2220.81     2290.36     53.20 o 
 -11  -4   4     2660.22     3061.79    127.05 o 
 -10  -4   4     6890.58     6197.78    101.74 o 
  -9  -4   4      637.07      788.55     99.10 o 
  -8  -4   4      491.57      518.33     76.83 o 
  -7  -4   4     3506.39     3182.10     81.44 o 
  -6  -4   4      723.70      915.64     76.58 o 
  -5  -4   4    14787.57    15211.04    106.82 o 
  -4  -4   4      409.25      728.12     88.53 o 
  -3  -4   4      210.50      233.40     90.24 o 
  -2  -4   4      160.49      144.24     27.37 o 
  -1  -4   4      842.23      755.39     37.91 o 
   0  -4   4     1192.46     1091.34     29.98 o 
   1  -4   4      427.42      646.24     49.16 o 
   2  -4   4       60.31      243.82     59.05 o 
   3  -4   4     3980.49     4058.35     47.42 o 
   4  -4   4     3040.37     2920.35    100.79 o 
   5  -4   4    12125.63    11595.13     66.02 o 
   6  -4   4       24.18       27.49     21.16 o 
   7  -4   4       41.00      206.12     53.15 o 
   8  -4   4     1729.03     2317.29    147.51 o 
   9  -4   4      624.25      795.12    138.41 o 
  10  -4   4    10672.37    10385.57    322.70 o 
  11  -4   4      830.98      947.80    229.64 o 
  12  -4   4     1593.75     1692.05    173.80 o 
  13  -4   4      538.52      647.73     94.45 o 
  14  -4   4     1714.59     1767.44     62.58 o 
  15  -4   4      953.48     1057.35     42.34 o 
 -15  -3   4     1026.03     1191.22     93.99 o 
 -14  -3   4      309.46      449.03    163.33 o 
 -13  -3   4     2245.34     2425.25    191.71 o 
 -12  -3   4     2447.95     2555.09    127.50 o 
 -11  -3   4      108.02      174.85     32.16 o 
 -10  -3   4      111.11       77.35     73.06 o 
  -9  -3   4      790.43      919.18     42.21 o 
  -8  -3   4    12169.31    11029.94     61.58 o 
  -7  -3   4      313.98      270.64     82.67 o 
  -6  -3   4     1272.98     1154.61     86.83 o 
  -5  -3   4      138.96      101.68     41.43 o 
  -4  -3   4     5021.42     4574.99    170.56 o 
  -3  -3   4     9378.52     8798.82     77.52 o 
  -2  -3   4    28112.00    26794.06    537.21 o 
  -1  -3   4     1595.67     1727.40    203.97 o 
   0  -3   4    10993.56    10648.99    459.73 o 
   1  -3   4    16234.27    15991.16    101.35 o 
   2  -3   4    30420.17    28745.94    344.41 o 
   3  -3   4    12560.66    13314.24     92.72 o 
   4  -3   4     2395.54     2418.98    154.72 o 
   5  -3   4       42.51       69.27     61.75 o 
   6  -3   4       65.88       69.10     32.40 o 
   7  -3   4     4127.42     3831.21     17.11 o 
   8  -3   4      353.32      352.29    104.00 o 
   9  -3   4     3072.97     2740.99     13.73 o 
  10  -3   4     1507.54     1564.58    130.00 o 
  11  -3   4     2839.45     2890.52    103.76 o 
  12  -3   4      442.09      548.70    344.57 o 
  13  -3   4     4761.58     4153.15     47.93 o 
  14  -3   4      337.56      371.29     48.71 o 
  15  -3   4        8.40       10.72     38.28 o 
 -15  -2   4      291.23      396.45    216.84 o 
 -14  -2   4      637.72      676.57     17.68 o 
 -13  -2   4        0.12       11.63     17.22 o 
 -12  -2   4     1129.83     1126.54    205.21 o 
 -11  -2   4     1130.82     1049.68    111.89 o 
 -10  -2   4     3184.37     3052.88     65.75 o 
  -9  -2   4     3130.79     2861.10     43.80 o 
  -8  -2   4      721.50      609.95     17.22 o 
  -7  -2   4       13.39       49.62     38.68 o 
  -6  -2   4       10.00        7.26     27.16 o 
  -5  -2   4     9898.78     9491.88    129.24 o 
  -4  -2   4      167.90      200.76     33.60 o 
  -3  -2   4        7.36      224.91     80.90 o 
  -2  -2   4     1807.03     2133.75     91.40 o 
  -1  -2   4     2404.40     2890.95    159.81 o 
   0  -2   4      834.70      993.50    102.46 o 
   1  -2   4     6585.92     6631.80    115.15 o 
   2  -2   4    13546.52    13363.57    234.26 o 
   3  -2   4    21862.29    21743.39     77.85 o 
   4  -2   4      511.35      526.17     51.42 o 
   5  -2   4      297.78      304.16     51.10 o 
   6  -2   4      436.37      587.34     54.89 o 
   7  -2   4     3273.46     3818.14    145.41 o 
   9  -2   4      129.72      131.74     22.10 o 
  10  -2   4     8461.41     7754.29     96.10 o 
  11  -2   4      164.30      288.04     64.43 o 
  12  -2   4      329.35      354.43     35.83 o 
  13  -2   4     1265.36     1174.74     75.43 o 
  14  -2   4     2961.17     3078.07    104.53 o 
  15  -2   4     1805.25     1901.90     82.03 o 
 -15  -1   4      591.01      552.80     41.41 o 
 -14  -1   4     1628.16     1510.43    128.89 o 
 -13  -1   4     1566.49     1388.51    170.77 o 
 -12  -1   4      206.43      205.67    129.36 o 
 -11  -1   4      417.69      419.38     26.66 o 
 -10  -1   4      627.70      669.37     75.30 o 
  -9  -1   4      585.93      709.37    123.31 o 
  -8  -1   4     4140.36     3963.48    136.90 o 
  -7  -1   4     3864.14     3582.04    204.11 o 
  -6  -1   4     3374.12     3219.40     89.57 o 
  -5  -1   4     1260.02     1666.26     86.66 o 
  -4  -1   4      270.96      284.43     50.97 o 
  -3  -1   4      527.94      553.00     89.22 o 
  -2  -1   4     8542.60     8248.95    226.15 o 
  -1  -1   4     1199.35     1078.15     25.13 o 
   0  -1   4     6824.68     6891.87     74.41 o 
   1  -1   4     1520.23     1693.66     73.18 o 
   2  -1   4     8433.29     8361.90    968.33 o 
   3  -1   4        9.94       47.62     81.53 o 
   4  -1   4      844.83      769.54     79.00 o 
   5  -1   4      979.82     1364.55    173.10 o 
   6  -1   4      101.74      141.85    137.61 o 
   7  -1   4     6245.92     6712.84    108.55 o 
   8  -1   4      930.49      878.83     67.46 o 
  10  -1   4      191.24      202.20     27.22 o 
  11  -1   4     2145.43     2207.20    224.28 o 
  12  -1   4     2701.25     3101.10    154.51 o 
  13  -1   4     3968.06     3694.70     60.96 o 
  14  -1   4      269.07      260.14     24.20 o 
  15  -1   4      217.53      286.37     85.63 o 
 -15   0   4      243.26      389.01    165.65 o 
 -14   0   4      191.63      132.62    120.52 o 
 -13   0   4     1429.58     1398.29    107.49 o 
 -12   0   4     2839.98     3104.61    118.19 o 
 -11   0   4     2976.23     2909.49     59.95 o 
 -10   0   4      610.35      659.46     51.65 o 
  -9   0   4      725.66      968.60    147.58 o 
  -8   0   4      168.50      292.69     85.02 o 
  -7   0   4     5229.45     5755.27    101.19 o 
  -6   0   4      803.46      861.46    106.22 o 
  -5   0   4     8117.17     8433.72     91.23 o 
  -4   0   4     2761.00     2902.65     59.33 o 
  -3   0   4     1493.11     2078.70    144.20 o 
  -2   0   4        0.42       61.68     30.93 o 
  -1   0   4    17769.03    18825.44    160.07 o 
   0   0   4    15202.17    14839.54    327.82 o 
   1   0   4    11419.29    11194.42    457.63 o 
   2   0   4      662.92      813.57     53.27 o 
   3   0   4    18869.93    18032.55     68.86 o 
   4   0   4     3426.85     3701.90    145.18 o 
   5   0   4    12423.66    11406.88    275.47 o 
   6   0   4     6192.21     5354.21     52.42 o 
   7   0   4       77.22       66.53     10.63 o 
   8   0   4     2346.86     2388.01    119.91 o 
   9   0   4        0.45        2.01     27.22 o 
  10   0   4     5814.52     5429.82     85.15 o 
  11   0   4      690.85      639.11     33.16 o 
  12   0   4        1.13        2.79    107.06 o 
  13   0   4      426.04      429.19    123.55 o 
  14   0   4     1837.45     1979.93    118.77 o 
  15   0   4     1300.77     1312.74     20.24 o 
 -15   1   4     1210.82     1510.43    189.85 o 
 -14   1   4     3878.30     3292.60    167.05 o 
 -13   1   4       35.22       30.71    116.80 o 
 -12   1   4     2591.59     2193.52     87.95 o 
 -11   1   4      118.83      137.51     38.22 o 
 -10   1   4     1169.43     1008.83    133.58 o 
  -9   1   4      488.03      499.16     63.63 o 
  -8   1   4    12234.35    11692.15     72.12 o 
  -7   1   4     2159.16     2144.64    206.96 o 
  -6   1   4     3545.62     3833.47    176.21 o 
  -5   1   4     1076.26     1057.56     84.26 o 
  -4   1   4    56232.40    52197.02    288.50 o 
  -3   1   4       20.76       27.21    133.31 o 
  -2   1   4     3944.23     4028.67    109.02 o 
  -1   1   4      739.37      779.92     77.71 o 
   0   1   4       66.20      126.21     68.13 o 
   1   1   4     9361.91     9243.24     85.96 o 
   2   1   4    19993.05    19656.10    521.62 o 
   3   1   4    10252.80    10958.84    247.52 o 
   4   1   4      873.89      942.95    130.06 o 
   5   1   4     1387.64     1678.44     62.18 o 
   6   1   4     9595.49     9627.29    113.23 o 
   7   1   4        7.08       14.94     44.33 o 
   8   1   4     1174.29     1218.84    136.84 o 
   9   1   4      169.97      229.16     61.86 o 
  10   1   4      150.24      364.56    109.54 o 
  11   1   4     3739.29     3802.16     83.99 o 
  12   1   4       27.45       15.93     32.10 o 
  13   1   4     5906.54     5718.78    193.57 o 
  14   1   4      442.20      543.88     99.69 o 
  15   1   4      105.90      168.65     39.55 o 
 -15   2   4      195.84      164.72     25.59 o 
 -14   2   4      494.55      685.42    230.80 o 
 -13   2   4     1362.88     1409.92     26.99 o 
 -12   2   4     1635.09     1602.56     39.55 o 
 -11   2   4    14261.35    13230.57    181.04 o 
 -10   2   4     1379.11     1288.93    191.94 o 
  -9   2   4     5318.80     5307.09     98.87 o 
  -8   2   4      616.56      734.26     50.11 o 
  -7   2   4     1941.51     1864.93    158.83 o 
  -6   2   4        7.66       19.60     18.41 o 
  -5   2   4        9.85       24.27     29.41 o 
  -4   2   4      120.51      107.75    124.21 o 
  -3   2   4       95.81      149.49     20.71 o 
  -2   2   4     7643.46     7649.81     84.72 o 
  -1   2   4    45025.43    44249.01    119.85 o 
   0   2   4    37694.82    35508.95    213.35 o 
   1   2   4      398.93      470.29    102.52 o 
   2   2   4      154.75      167.89    114.28 o 
   3   2   4      262.92      541.39     95.69 o 
   4   2   4     4661.49     4683.39    155.43 o 
   5   2   4      127.08      104.73     19.09 o 
   6   2   4     4567.77     4143.19    225.21 o 
   7   2   4      515.78      438.03     80.27 o 
   8   2   4        0.31       50.30     60.22 o 
   9   2   4       60.70      107.53     65.05 o 
  10   2   4       45.25       73.48    156.93 o 
  12   2   4       13.86       82.76     63.80 o 
  13   2   4      162.27      179.83     79.80 o 
  14   2   4      581.57      701.39     65.59 o 
  15   2   4      733.48     1109.42    104.03 o 
 -15   3   4      222.37      224.75    164.26 o 
 -14   3   4      359.88      426.70     40.95 o 
 -13   3   4     2323.42     2142.33      5.58 o 
 -12   3   4        0.92       24.66    188.92 o 
 -11   3   4      151.26      325.16     94.76 o 
 -10   3   4     4078.73     4083.42    114.45 o 
  -9   3   4     3601.44     3893.87     86.45 o 
  -8   3   4     9515.17    10158.58    167.98 o 
  -7   3   4      110.12      164.59     91.29 o 
  -6   3   4      105.37      141.83     47.90 o 
  -5   3   4     1203.77     1245.69    116.11 o 
  -4   3   4     1190.44     1658.30     92.06 o 
  -3   3   4     5155.19     4743.84     73.68 o 
  -2   3   4      978.98     1144.52     38.74 o 
  -1   3   4     1018.21     1003.31    273.08 o 
   0   3   4     2802.02     2960.66     62.82 o 
   1   3   4        3.29       75.00     57.33 o 
   2   3   4      744.51      516.49     48.84 o 
   3   3   4     3736.26     3683.74     39.58 o 
   4   3   4       59.42       43.74     32.13 o 
   5   3   4     1016.85     1212.38     37.57 o 
   6   3   4      148.09      261.23     24.20 o 
   7   3   4     9386.25     8424.81     31.23 o 
   8   3   4     4401.49     4516.89     68.10 o 
   9   3   4       31.93       80.85     50.02 o 
  10   3   4       92.58       84.04    124.55 o 
  11   3   4     2422.45     2624.40    213.12 o 
  12   3   4     1829.58     1679.34    137.73 o 
  13   3   4     1570.05     1654.26    105.75 o 
  14   3   4      396.09      385.74     23.58 o 
  15   3   4      118.05      174.61     63.68 o 
 -15   4   4      203.64      262.44     48.39 o 
 -14   4   4       94.82       85.62     34.43 o 
 -13   4   4      764.69      719.38      3.26 o 
 -12   4   4      162.46      215.91    152.16 o 
 -11   4   4     1486.98     1334.54     55.37 o 
 -10   4   4       52.07       40.95     60.54 o 
  -9   4   4     1870.65     1836.63    140.93 o 
  -8   4   4        3.32       41.12     63.03 o 
  -7   4   4     3094.32     3051.22    156.92 o 
  -6   4   4    17547.40    17986.32    159.65 o 
  -5   4   4    13873.44    13177.64    277.97 o 
  -4   4   4      500.23      943.08     71.87 o 
  -3   4   4     1525.10     1630.90     49.31 o 
  -2   4   4     1533.51     1646.27     70.86 o 
  -1   4   4     4344.07     4110.48    150.95 o 
   0   4   4     1809.66     1630.86     42.33 o 
   1   4   4      113.41      238.53     75.13 o 
   2   4   4      882.09      817.96     17.22 o 
   3   4   4      888.89      832.76     23.89 o 
   4   4   4    51657.25    47234.75    287.43 o 
   5   4   4     1834.69     1688.83     39.73 o 
   6   4   4     6793.25     6240.32    255.24 o 
   7   4   4      150.99      160.99     18.52 o 
   8   4   4     5276.01     4948.07     51.69 o 
   9   4   4      618.92      640.98    124.54 o 
  10   4   4     3498.97     3187.30     78.87 o 
  11   4   4        3.66       10.46     29.55 o 
  12   4   4        6.45       18.00     84.69 o 
  13   4   4        6.45      121.64    151.38 o 
  14   4   4      164.09      229.80     56.52 o 
 -15   5   4       54.19      200.09    118.19 o 
 -14   5   4     1816.70     2287.05    232.19 o 
 -13   5   4      938.93      892.02     86.55 o 
 -12   5   4      276.77      315.95     52.58 o 
 -11   5   4      926.54      807.80     31.64 o 
 -10   5   4     3608.66     3769.88     95.13 o 
  -9   5   4     2971.09     3156.28     73.92 o 
  -8   5   4    11746.16    12132.96    242.34 o 
  -7   5   4        0.12        5.88     58.91 o 
  -6   5   4     4639.73     4400.28     73.54 o 
  -5   5   4       44.77      133.56     81.45 o 
  -4   5   4    24240.94    23903.34     54.06 o 
  -3   5   4    14288.11    13612.52     94.09 o 
  -2   5   4     4044.03     3843.33    182.88 o 
  -1   5   4      579.78      713.06    103.38 o 
   0   5   4      911.97     1062.27     84.33 o 
   1   5   4     5706.35     5194.22    183.85 o 
   2   5   4     2822.64     2896.74    176.33 o 
   3   5   4     4641.98     4486.69    168.77 o 
   4   5   4      637.01      596.34     23.62 o 
   5   5   4      431.58      498.46     74.01 o 
   6   5   4     6738.72     6501.45    268.60 o 
   7   5   4     7815.21     7469.27     84.69 o 
   8   5   4      141.02      118.66     55.06 o 
   9   5   4      739.18      597.23     66.77 o 
  10   5   4      213.47      178.41     73.13 o 
  11   5   4     7619.31     6936.06    208.93 o 
  12   5   4     1420.64     1255.26     28.59 o 
  13   5   4     1507.35     1337.44    224.52 o 
  14   5   4       37.62       79.57    141.92 o 
 -15   6   4      510.48      531.86    167.05 o 
 -14   6   4       73.81       87.95     26.52 o 
 -13   6   4      720.99      685.42    207.53 o 
 -12   6   4       75.16       61.42    116.33 o 
 -11   6   4     9973.75     9199.84     80.97 o 
 -10   6   4     1039.09     1126.72     43.61 o 
  -9   6   4     2375.91     2267.46    167.93 o 
  -8   6   4      269.77      282.38     28.45 o 
  -7   6   4     2891.93     2706.46     62.37 o 
  -6   6   4      854.15      795.88     93.84 o 
  -5   6   4       40.46       33.08     28.81 o 
  -4   6   4     1239.49     1815.01     97.76 o 
  -3   6   4     9712.69     9664.30    115.58 o 
  -2   6   4      148.78      208.19    117.37 o 
  -1   6   4    18970.33    17704.93     98.04 o 
   0   6   4     7391.43     6784.69    120.24 o 
   1   6   4     1440.13     1547.04    163.78 o 
   2   6   4     1042.72     1275.54     72.31 o 
   3   6   4     1663.27     1664.00    296.12 o 
   4   6   4      452.67      558.22     75.19 o 
   5   6   4     1386.26     1360.40     52.18 o 
   6   6   4     2212.59     2367.75    126.08 o 
   7   6   4      675.39      933.53     58.70 o 
   8   6   4      506.74      466.25     73.48 o 
   9   6   4       19.40       58.72     22.28 o 
  10   6   4      733.51      660.11     28.15 o 
  11   6   4       54.44       37.23     12.10 o 
  12   6   4      324.26      343.41     93.06 o 
  13   6   4      380.20      323.40     45.14 o 
  14   6   4     1070.75      932.04    153.09 o 
 -14   7   4     1286.00     1509.50     77.71 o 
 -13   7   4     3016.91     3139.05     53.98 o 
 -12   7   4       62.23      290.36    192.64 o 
 -11   7   4        3.90        1.86    111.21 o 
 -10   7   4     3142.96     3082.77     92.83 o 
  -9   7   4     4390.33     4302.91     84.59 o 
  -8   7   4     8836.55     8700.22     74.99 o 
  -7   7   4       20.89       66.51     62.68 o 
  -6   7   4      972.08     1064.78    115.47 o 
  -5   7   4        8.42       92.70     42.73 o 
  -4   7   4      283.57      262.33     57.17 o 
  -3   7   4     5478.41     5727.72     82.65 o 
  -2   7   4     1174.38     1346.99    102.50 o 
  -1   7   4     1124.70     1209.77     18.03 o 
   0   7   4     3359.81     3918.27    102.43 o 
   1   7   4     4421.93     4388.90    142.39 o 
   2   7   4     5981.41     5665.89    123.02 o 
   3   7   4     4321.73     3936.57    175.60 o 
   4   7   4      560.86      726.62     72.27 o 
   5   7   4     2733.04     2329.23     48.08 o 
   6   7   4       32.72       39.89    105.80 o 
   7   7   4     6931.07     6638.72     59.65 o 
   8   7   4      396.10      487.25     78.12 o 
   9   7   4       54.66       78.17     88.84 o 
  10   7   4      482.76      655.17    154.95 o 
  11   7   4     1547.25     1477.39    139.60 o 
  13   7   4     1066.05     1076.28     30.71 o 
 -14   8   4      877.85      790.11    228.94 o 
 -13   8   4      339.36      509.53    189.85 o 
 -12   8   4        0.11        0.00    107.49 o 
 -11   8   4     1584.41     1648.16    117.26 o 
 -10   8   4      348.70      394.99    113.43 o 
  -9   8   4      124.83      154.52     25.50 o 
  -8   8   4        7.26       97.09     54.99 o 
  -7   8   4       31.09       77.48     49.95 o 
  -6   8   4      119.33      199.62    107.91 o 
  -5   8   4     9287.73     8700.34     58.18 o 
  -4   8   4       99.93      119.17     51.10 o 
  -3   8   4     1604.20     1601.93     88.82 o 
  -2   8   4      127.38      189.15     48.25 o 
  -1   8   4      602.67      558.82     98.13 o 
   0   8   4     8914.15     8769.69     70.03 o 
   1   8   4       56.74       55.79     67.45 o 
   2   8   4       12.95       19.72     13.92 o 
   3   8   4      468.11      579.39     43.78 o 
   4   8   4    18339.31    16615.07    393.66 o 
   5   8   4        7.64       92.78    124.01 o 
   6   8   4        5.39      100.61     65.61 o 
   7   8   4       31.66       29.78     98.33 o 
   8   8   4     1123.53     1312.39     60.88 o 
   9   8   4        1.97       10.93     27.22 o 
  10   8   4     2308.76     2509.47    148.44 o 
  11   8   4      301.53      356.43    146.58 o 
  12   8   4       20.98       60.49     55.84 o 
 -14   9   4     2029.58     1983.19     49.79 o 
 -13   9   4     1313.66     1206.11    102.84 o 
 -12   9   4     1648.31     1691.90    181.01 o 
 -11   9   4      727.20      800.35    103.30 o 
 -10   9   4     8718.62     8302.22     64.59 o 
  -9   9   4     1138.86     1156.17     32.00 o 
  -8   9   4     1768.17     1936.81     27.08 o 
  -7   9   4      285.64      381.02     86.15 o 
  -6   9   4      102.25      120.58    101.06 o 
  -5   9   4      588.72      671.66     37.92 o 
  -4   9   4     6918.65     6478.83    133.65 o 
  -3   9   4     2581.96     2748.05     91.06 o 
  -2   9   4      404.18      442.12     58.61 o 
  -1   9   4      467.21      462.23     35.21 o 
   0   9   4     2555.89     2833.12    107.86 o 
   2   9   4      338.42      427.06     69.51 o 
   3   9   4     4649.31     4692.28    132.62 o 
   4   9   4     1770.27     1805.33    106.77 o 
   5   9   4     2222.88     2023.84    205.90 o 
   6   9   4        1.58       32.73    133.69 o 
   7   9   4     4355.03     4263.83    113.37 o 
   8   9   4     1455.34     1505.19     33.27 o 
   9   9   4        5.72       36.39     34.68 o 
  10   9   4      413.05      349.46     43.27 o 
  11   9   4      659.33      577.93    134.94 o 
  12   9   4      746.37      753.82    170.77 o 
 -13  10   4      705.14      849.21    224.75 o 
 -12  10   4      456.04      498.36     40.95 o 
 -11  10   4     5356.05     5403.29    221.49 o 
 -10  10   4      940.09      922.08     34.19 o 
  -9  10   4       36.20       63.41     74.44 o 
  -8  10   4      120.70      126.86     34.70 o 
  -7  10   4    11327.11    11293.25    475.79 o 
  -6  10   4     2064.67     2047.60    147.36 o 
  -5  10   4     2382.08     2421.08     20.43 o 
  -4  10   4     2231.85     2969.76    116.91 o 
  -3  10   4     1228.58     1019.56     66.08 o 
  -2  10   4      403.06      446.11     93.76 o 
  -1  10   4     4180.83     4054.84     50.25 o 
   0  10   4     5815.16     5339.91     34.43 o 
   1  10   4     1200.24     1223.35     28.85 o 
   2  10   4     1194.44     1291.10     53.05 o 
   3  10   4     1291.26     1522.25    133.78 o 
   4  10   4     1803.10     2016.40     90.27 o 
   5  10   4     2764.69     2804.96    150.76 o 
   6  10   4     1350.42     1470.12    142.62 o 
   7  10   4      256.84      217.81     57.47 o 
   8  10   4     1235.69     1959.32    147.55 o 
   9  10   4      347.23      512.17    134.76 o 
  10  10   4     3467.44     3030.63     24.66 o 
  11  10   4      150.78      128.89    230.80 o 
  12  10   4        2.92       49.32     99.58 o 
 -13  11   4      875.46      993.92    188.45 o 
 -12  11   4      641.19      669.60    220.56 o 
 -11  11   4       33.46      213.12    214.05 o 
 -10  11   4      993.45     1516.01    203.34 o 
  -9  11   4      320.99      207.93     61.42 o 
  -8  11   4     2469.30     2610.70     84.21 o 
  -7  11   4       61.72       82.30     32.60 o 
  -6  11   4     4105.26     3707.34     61.28 o 
  -5  11   4       43.33       57.21     15.58 o 
  -4  11   4      310.21      437.79    155.64 o 
  -3  11   4      105.60       88.69     13.00 o 
  -2  11   4      339.90      298.68     25.40 o 
  -1  11   4        3.65       69.48     61.57 o 
   0  11   4     1343.60     1736.30     87.79 o 
   1  11   4     1586.00     1583.91     16.96 o 
   2  11   4     6997.09     6989.71    104.70 o 
   3  11   4     2060.72     2492.13     99.73 o 
   4  11   4       18.95       30.05    121.55 o 
   5  11   4      393.79      600.27     89.81 o 
   6  11   4      573.80      595.38     45.90 o 
   7  11   4     2866.36     2735.03     39.27 o 
   8  11   4        2.66        6.51     83.80 o 
   9  11   4      419.58      443.43     68.19 o 
  10  11   4      109.26       76.31    113.54 o 
  11  11   4      514.95      528.14    150.30 o 
 -12  12   4       36.21       31.64    138.67 o 
 -11  12   4      645.60     1236.35    137.73 o 
 -10  12   4       92.89      156.81     37.69 o 
  -9  12   4      535.52      503.55     83.76 o 
  -8  12   4     1606.20     1637.97    108.70 o 
  -7  12   4     4324.81     4169.64     76.78 o 
  -6  12   4     1003.94     1197.73    232.19 o 
  -5  12   4     2510.60     2649.38     63.98 o 
  -4  12   4     1370.47     1166.35    104.46 o 
  -3  12   4      505.37      624.30    154.88 o 
  -2  12   4     7791.04     7124.56     93.99 o 
  -1  12   4     3700.91     3349.85    127.26 o 
   1  12   4        4.32       44.78     58.32 o 
   2  12   4     2531.36     2948.01     76.36 o 
   3  12   4      615.99      596.58     34.90 o 
   4  12   4      517.61      591.07     89.97 o 
   5  12   4       39.72       71.95    101.67 o 
   6  12   4        0.98        4.75     48.80 o 
   7  12   4      318.47      382.47     91.21 o 
   8  12   4     1837.60     1734.76    139.60 o 
   9  12   4      648.83      706.18    103.62 o 
  10  12   4      857.68      941.34    133.08 o 
  -8  13   4     3772.55     3474.54     56.77 o 
  -7  13   4       25.07       12.10     35.82 o 
  -6  13   4      282.62      260.11      2.31 o 
  -5  13   4     1187.71     1173.92     60.01 o 
  -4  13   4     2620.05     2435.08     23.33 o 
  -3  13   4       35.82      169.12     94.23 o 
  -2  13   4       11.30       21.59     53.78 o 
  -1  13   4      421.31      418.59     70.17 o 
   0  13   4     1987.51     2310.19    375.75 o 
   1  13   4     1716.45     1478.18     41.88 o 
   2  13   4       29.60       38.61     19.78 o 
   3  13   4       32.60       67.38     34.39 o 
   4  13   4      509.77      446.16     17.23 o 
   5  13   4     1115.02     1234.99     69.10 o 
   6  13   4        1.29       13.74     42.43 o 
   7  13   4     1121.09     1112.34     99.19 o 
   8  13   4      384.13      320.42     17.91 o 
   9  13   4        1.89       14.81     51.64 o 
  10  13   4       12.38       50.25    185.20 o 
  -9  14   4       28.43       21.40    168.45 o 
  -8  14   4       79.14       66.08     51.19 o 
  -7  14   4     2360.52     2448.78    118.69 o 
  -6  14   4     1829.30     1945.61    113.54 o 
  -5  14   4     2115.72     2069.20     48.16 o 
  -4  14   4      945.05      951.58     20.01 o 
  -3  14   4      113.60       96.09     22.10 o 
  -2  14   4     3544.06     3010.59     67.45 o 
  -1  14   4     2135.25     2047.05    173.56 o 
   1  14   4       52.67       75.67     99.74 o 
   2  14   4      171.30      395.42    140.65 o 
   3  14   4       39.20       56.22     42.04 o 
   4  14   4     1432.96     1545.17     71.89 o 
   5  14   4       12.51        8.38     16.88 o 
   6  14   4      908.80      829.12    103.09 o 
   7  14   4        9.73        1.86     52.54 o 
   8  14   4     1087.54     1314.53    129.97 o 
   9  14   4      169.46      315.92    111.53 o 
  -8  15   4     2504.81     2306.59     16.75 o 
  -7  15   4     2118.59     1794.83     88.88 o 
  -6  15   4       18.08       22.34    113.98 o 
  -5  15   4        0.34      112.92     74.68 o 
  -4  15   4     1113.30     1288.27     96.55 o 
  -3  15   4     1288.97     1490.43    116.60 o 
  -2  15   4     1940.96     1906.22     63.92 o 
  -1  15   4      160.11      271.32    136.40 o 
   0  15   4      212.15      165.73     89.13 o 
   1  15   4     2666.57     2471.32     53.28 o 
   2  15   4      419.67      401.26     82.60 o 
   3  15   4      450.74      444.87     53.19 o 
   4  15   4       50.88      158.95    121.96 o 
   5  15   4     1303.42     1318.61    229.40 o 
   6  15   4      212.30      247.89     31.41 o 
   7  15   4     2447.58     2709.06    108.23 o 
  -8  16   4        0.82       45.60    104.70 o 
  -7  16   4      231.92      202.77     39.69 o 
  -6  16   4      673.17      661.16     59.31 o 
  -5  16   4      266.93      237.61    154.12 o 
  -4  16   4       72.84       79.29     61.00 o 
  -3  16   4      141.88      264.38     58.69 o 
  -2  16   4     3372.99     3030.48    112.23 o 
  -1  16   4      111.65      163.70     60.40 o 
   0  16   4      420.29      500.88    155.37 o 
   1  16   4      318.56      361.64     37.87 o 
   2  16   4      532.79      491.61     74.36 o 
   3  16   4       27.74       66.36     23.96 o 
   4  16   4      528.70      501.21     64.51 o 
   5  16   4       43.99      238.73     90.64 o 
   6  16   4      115.99       71.21     10.47 o 
  -6  17   4      312.92      416.98    103.90 o 
  -5  17   4        8.01        3.72      1.86 o 
  -4  17   4      557.52      538.25    124.88 o 
  -3  17   4      383.00      473.87     79.30 o 
  -2  17   4       35.52       83.32     37.13 o 
  -1  17   4      238.26      466.12    100.99 o 
   0  17   4      124.44      194.86     56.90 o 
   1  17   4     3999.26     3595.63    140.53 o 
   2  17   4       87.24      194.23     99.10 o 
   3  17   4      630.44      536.72     30.94 o 
   4  17   4      178.50      160.61     91.44 o 
  -4  18   4      309.48      329.25     41.92 o 
  -3  18   4       47.76       97.09     33.04 o 
  -2  18   4      600.10      670.71    106.33 o 
  -1  18   4       57.28       71.45    115.21 o 
   0  18   4      677.28     1129.91    263.14 o 
   1  18   4        2.54       36.91     64.24 o 
  -3 -18   5      355.97      327.73     39.32 o 
  -2 -18   5      241.11      317.60     59.66 o 
  -1 -18   5     2411.85     2434.32     89.13 o 
   0 -18   5       87.67       59.22     64.21 o 
   1 -18   5        8.19       70.34     19.59 o 
   2 -18   5      319.95      366.79    132.22 o 
   3 -18   5     1608.80     1609.82    100.97 o 
   4 -18   5      970.61      918.57     15.12 o 
   5 -18   5      562.52      611.43     97.25 o 
  -5 -17   5      361.92      339.83     16.75 o 
  -4 -17   5     2421.39     2303.55     88.77 o 
  -3 -17   5       26.85       16.75     68.40 o 
  -2 -17   5       17.54       16.75     31.32 o 
  -1 -17   5       96.64      104.23      1.40 o 
   0 -17   5     2546.41     2653.76    144.48 o 
   1 -17   5        6.61        0.93      4.64 o 
   2 -17   5     1485.20     1687.55     78.17 o 
   3 -17   5        7.91       40.00     36.55 o 
   4 -17   5      524.49      541.69     59.30 o 
   5 -17   5      442.19      409.11     17.91 o 
   6 -17   5      908.10     1410.85    122.84 o 
   7 -17   5      570.67      514.64     44.21 o 
  -7 -16   5      624.34      570.67    104.00 o 
  -6 -16   5      554.23      840.37    247.08 o 
  -5 -16   5      595.74      796.21    153.09 o 
  -4 -16   5       88.62      111.58    149.09 o 
  -3 -16   5      627.35      728.19    116.80 o 
  -2 -16   5        2.48        5.58      1.40 o 
  -1 -16   5     3388.65     3166.45     51.65 o 
   0 -16   5      124.79      244.19     77.02 o 
   1 -16   5       22.36       14.99     27.19 o 
   2 -16   5     1462.86     1714.43    124.69 o 
   3 -16   5     2567.43     2399.86    134.94 o 
   4 -16   5      580.76      594.77     74.22 o 
   5 -16   5     1096.76     1107.14    100.74 o 
   6 -16   5       59.53      110.75     98.65 o 
   7 -16   5      149.18      187.06    133.55 o 
   8 -16   5     1059.54      957.63     43.27 o 
   9 -16   5       33.69       30.25      6.51 o 
  -8 -15   5      364.70      484.35    100.54 o 
  -7 -15   5      198.82      158.34    137.12 o 
  -6 -15   5      573.98      510.64     47.13 o 
  -5 -15   5        7.20       32.11     36.06 o 
  -4 -15   5      749.14      685.95    327.12 o 
  -3 -15   5      551.09      534.04     79.77 o 
  -2 -15   5       55.73       73.17     36.99 o 
  -1 -15   5       77.11       93.94     18.61 o 
   0 -15   5     3014.56     2850.81     50.95 o 
   1 -15   5      717.37      556.57     64.31 o 
   2 -15   5     4358.98     3943.98    155.42 o 
   3 -15   5        7.21       59.14     62.77 o 
   4 -15   5     1223.40     1317.46     78.57 o 
   5 -15   5     3279.66     3158.33    140.86 o 
   6 -15   5     3638.01     3225.60      6.51 o 
   7 -15   5      514.51      722.64    211.72 o 
   8 -15   5      785.78      954.84    161.00 o 
   9 -15   5      578.37      727.76    226.61 o 
  10 -15   5       36.68       10.70     93.99 o 
  -9 -14   5      257.18      227.00     43.97 o 
  -8 -14   5     1495.12     1310.68     64.51 o 
  -7 -14   5      788.19      685.91    181.01 o 
  -6 -14   5     1387.97     1578.02    100.51 o 
  -5 -14   5     2511.90     2401.28    169.84 o 
  -4 -14   5     1479.34     1457.65    231.03 o 
  -3 -14   5      333.50      337.16     77.24 o 
  -2 -14   5      276.12      268.98     16.52 o 
  -1 -14   5     6077.99     5714.80    131.69 o 
   0 -14   5       62.35       57.09     35.03 o 
   1 -14   5      114.95      130.33     15.36 o 
   2 -14   5     1600.15     1848.15    116.56 o 
   3 -14   5     1454.23     1480.43     90.58 o 
   4 -14   5      280.38      333.04     74.91 o 
   5 -14   5      598.50      639.00     52.83 o 
   6 -14   5      105.17      108.88     76.78 o 
   7 -14   5     1732.28     1874.77     83.76 o 
   8 -14   5     1574.99     1704.00     59.56 o 
   9 -14   5     1596.69     1484.37     51.65 o 
  10 -14   5       20.37       84.22     92.13 o 
  11 -14   5       38.47       63.28    139.13 o 
 -10 -13   5      507.89      531.28     66.95 o 
  -9 -13   5     1054.25     1550.49    149.53 o 
  -8 -13   5      469.23      632.76    110.46 o 
  -7 -13   5       83.45       58.31     34.01 o 
  -6 -13   5     1690.48     1857.47    136.57 o 
  -5 -13   5      627.79      692.58    115.81 o 
  -4 -13   5       17.15      151.33     96.03 o 
  -3 -13   5     1211.79     1103.17     24.94 o 
  -2 -13   5     1165.29     1165.65    100.96 o 
  -1 -13   5      908.06      909.61     63.86 o 
   0 -13   5     4008.78     4143.89    125.24 o 
   1 -13   5       36.49       17.68     11.12 o 
   2 -13   5      987.65     1314.58    105.39 o 
   3 -13   5      529.22      579.57     61.09 o 
   4 -13   5       67.47       80.03      0.93 o 
   5 -13   5     2395.26     2777.12    139.66 o 
   6 -13   5     1092.33     1104.64    115.17 o 
   7 -13   5     4161.71     3943.12    112.14 o 
   8 -13   5     1354.27     1253.11     21.40 o 
   9 -13   5      205.56      174.03    156.81 o 
  10 -13   5      129.98      216.37     60.49 o 
  11 -13   5     1013.66     1424.34    217.77 o 
  12 -13   5       25.35        5.58    150.30 o 
 -11 -12   5        0.18        6.51     96.26 o 
 -10 -12   5       21.14       68.16     74.61 o 
  -9 -12   5      778.52      787.75     18.50 o 
  -8 -12   5      232.87      262.60     56.65 o 
  -7 -12   5     2451.74     2215.62    150.30 o 
  -6 -12   5       51.29       34.43     95.31 o 
  -5 -12   5       14.62       35.66     75.61 o 
  -4 -12   5      585.83      639.29    140.44 o 
  -3 -12   5     7199.31     7087.83     78.36 o 
  -2 -12   5     1346.45     1772.91    124.24 o 
  -1 -12   5     5456.44     5326.34    178.22 o 
   0 -12   5       42.52      127.77    101.16 o 
   1 -12   5     1157.12     1183.74     21.17 o 
   2 -12   5        7.63       66.22    133.94 o 
   3 -12   5     4121.48     4172.13     73.75 o 
   4 -12   5     1131.40      958.66    190.08 o 
   5 -12   5        5.92       17.73     55.18 o 
   6 -12   5       83.87       98.26     50.49 o 
   7 -12   5      479.70      535.12     12.10 o 
   8 -12   5     4362.25     4056.85    132.78 o 
   9 -12   5      657.78      903.07    265.23 o 
  10 -12   5      704.50      769.27    112.72 o 
  11 -12   5      281.63      325.84     62.88 o 
  12 -12   5     2408.79     2357.30     75.54 o 
 -12 -11   5       69.19       78.33     22.68 o 
 -11 -11   5      429.63      646.59     85.62 o 
 -10 -11   5     1700.20     1805.22    150.53 o 
  -9 -11   5      262.69      263.76    111.58 o 
  -8 -11   5       82.84      169.19     26.40 o 
  -7 -11   5      230.56      227.77     81.43 o 
  -6 -11   5      124.23      241.57    131.30 o 
  -5 -11   5       94.70       98.13     37.29 o 
  -4 -11   5     5112.62     4646.50    129.97 o 
  -3 -11   5       35.09       15.82      3.24 o 
  -2 -11   5     2325.46     2079.98     13.49 o 
  -1 -11   5      950.53      978.07    135.49 o 
   0 -11   5    13516.61    12130.89     94.46 o 
   1 -11   5     3181.11     3379.43     83.96 o 
   2 -11   5     1670.90     1498.35    109.35 o 
   3 -11   5       88.01      182.23     67.57 o 
   4 -11   5      209.18      267.80     63.52 o 
   5 -11   5     3344.85     2967.51     36.70 o 
   6 -11   5     4388.58     4012.51     58.77 o 
   7 -11   5      111.28       79.97     46.94 o 
   8 -11   5       11.84       24.08    117.73 o 
   9 -11   5      438.95      415.74     55.37 o 
  10 -11   5      336.75      300.91    113.18 o 
  11 -11   5     2666.73     2584.68     87.15 o 
  12 -11   5       24.31       23.27      0.47 o 
  13 -11   5       21.70        6.51     40.56 o 
 -12 -10   5      877.65      694.62     40.41 o 
 -11 -10   5       32.07       91.81     57.70 o 
 -10 -10   5       31.45       53.64     82.39 o 
  -9 -10   5      776.23      807.53    217.07 o 
  -8 -10   5     4589.41     3914.84    220.79 o 
  -7 -10   5    11660.33    10616.81    331.31 o 
  -6 -10   5        1.18       17.68     81.31 o 
  -5 -10   5     1178.99     1389.34    146.34 o 
  -4 -10   5        5.56       50.96    104.74 o 
  -3 -10   5    13865.91    13552.73    221.26 o 
  -2 -10   5      672.94      843.01    116.01 o 
  -1 -10   5     9133.73     8967.31    725.90 o 
   0 -10   5      440.71      423.49    160.04 o 
   1 -10   5     1455.34     1642.97    103.08 o 
   2 -10   5       10.36       36.91     22.86 o 
   3 -10   5     9296.73     8436.61     69.01 o 
   4 -10   5     2455.31     2226.64     43.19 o 
   5 -10   5      244.90      219.72     31.98 o 
   6 -10   5        5.11       28.46     64.52 o 
   7 -10   5      961.98     1445.84     91.90 o 
   8 -10   5       39.47       75.64     74.45 o 
   9 -10   5     1049.72     1384.71    398.78 o 
  10 -10   5     1120.50     1304.24    264.07 o 
  11 -10   5        3.33        4.65    131.77 o 
  12 -10   5     1661.01     1681.40     64.77 o 
  13 -10   5       99.38      169.56    139.89 o 
 -12  -9   5        0.23        7.34     39.44 o 
 -11  -9   5     1344.27     1760.92    134.65 o 
 -10  -9   5      431.61      545.97     60.51 o 
  -9  -9   5     1570.61     1738.93     70.18 o 
  -8  -9   5      771.51     1065.10    189.62 o 
  -7  -9   5      253.35      230.70     19.31 o 
  -6  -9   5      155.46      153.54     84.60 o 
  -5  -9   5     1297.63     1256.08    123.94 o 
  -4  -9   5     3193.61     3191.10    121.91 o 
  -3  -9   5       78.24       60.97    120.52 o 
  -2  -9   5     2325.08     2229.06    170.54 o 
  -1  -9   5     1018.80     1206.18     81.90 o 
   0  -9   5     1678.30     2058.92    116.33 o 
   1  -9   5     3211.41     3211.61    100.58 o 
   2  -9   5     3350.74     3126.95     76.02 o 
   3  -9   5        2.71        3.31     39.81 o 
   4  -9   5      932.05     1130.68    144.11 o 
   5  -9   5     3634.76     3507.59     75.97 o 
   6  -9   5     3058.59     2779.83     36.53 o 
   7  -9   5     4439.88     4274.03    171.24 o 
   8  -9   5      125.24      162.02     29.78 o 
   9  -9   5      245.43      243.83      4.18 o 
  10  -9   5      334.53      353.49     23.50 o 
  11  -9   5     3432.50     3441.72     90.42 o 
  12  -9   5       40.78       29.87     45.20 o 
  13  -9   5      350.39      381.49    118.43 o 
  14  -9   5      317.58      296.84     87.97 o 
 -12  -8   5     2586.14     2754.27     43.04 o 
 -11  -8   5      329.91      328.95     66.10 o 
 -10  -8   5      815.06      885.16    138.27 o 
  -9  -8   5     1857.42     1509.72    172.17 o 
  -8  -8   5      956.60      847.92     52.12 o 
  -7  -8   5     1369.17     1224.54     47.40 o 
  -6  -8   5     1562.32     1824.98     79.53 o 
  -5  -8   5      291.82      206.70     15.40 o 
  -4  -8   5      959.92      944.16     72.63 o 
  -3  -8   5    11043.96    11084.78    170.13 o 
  -2  -8   5     1207.02     1987.24    135.96 o 
  -1  -8   5     7702.34     7472.77    114.44 o 
   0  -8   5     2253.60     2655.14    131.73 o 
   1  -8   5     7572.25     7667.94     68.99 o 
   2  -8   5    20614.79    20320.71    211.85 o 
   3  -8   5     1152.43     1147.30     23.66 o 
   4  -8   5     3544.60     3432.61    244.59 o 
   5  -8   5      654.18      582.57     26.76 o 
   6  -8   5     1109.91     1194.82     96.55 o 
   7  -8   5      106.83      118.81     39.09 o 
   8  -8   5     9352.20     8581.22    272.21 o 
   9  -8   5      766.34      714.68     45.14 o 
  10  -8   5      767.32      883.78     90.07 o 
  11  -8   5     1088.19     1011.14     17.38 o 
  12  -8   5     1479.00     1708.83    106.56 o 
  13  -8   5      236.42      459.34     95.08 o 
  14  -8   5      601.22      600.50    129.90 o 
 -12  -7   5      223.42      309.83    114.93 o 
 -11  -7   5      395.77      343.45     26.99 o 
 -10  -7   5     2725.42     2719.69    211.95 o 
  -9  -7   5     1371.62     1564.59     57.03 o 
  -8  -7   5     2305.22     2262.69     66.25 o 
  -7  -7   5      925.66     1069.25     79.20 o 
  -6  -7   5     7873.47     7077.36    114.87 o 
  -5  -7   5      198.99      230.23     30.33 o 
  -4  -7   5     3742.37     3849.97     81.07 o 
  -3  -7   5     1632.63     1418.09     18.36 o 
  -2  -7   5    10849.65    10519.86     77.78 o 
  -1  -7   5     4991.76     4490.45     43.08 o 
   0  -7   5     8896.01     8243.48    104.77 o 
   1  -7   5     4752.46     4330.98     33.94 o 
   2  -7   5      191.41      354.93     64.33 o 
   3  -7   5      877.22      686.31     40.04 o 
   4  -7   5     5352.47     5098.55     47.26 o 
   5  -7   5     9597.68     8821.22    207.25 o 
   6  -7   5       80.51      111.45     12.89 o 
   7  -7   5     4387.99     4198.74     41.57 o 
   8  -7   5      414.64      365.84     26.76 o 
   9  -7   5     1325.46     1476.46    182.41 o 
  10  -7   5       70.13       91.06     98.51 o 
  11  -7   5     3627.28     3844.20     63.52 o 
  12  -7   5      115.55       94.64    119.50 o 
  13  -7   5      620.07      623.68    106.79 o 
  14  -7   5      402.21      448.62     53.11 o 
 -12  -6   5     2167.20     2277.74     54.91 o 
 -11  -6   5      836.25      904.35     33.73 o 
 -10  -6   5       40.37      109.90     31.27 o 
  -9  -6   5     6642.60     6284.38     81.52 o 
  -8  -6   5       24.26       33.24     48.85 o 
  -7  -6   5     5825.54     5254.26     85.58 o 
  -6  -6   5      508.67      466.44     86.60 o 
  -5  -6   5      433.80      534.76     78.63 o 
  -4  -6   5     1824.31     1771.33     60.14 o 
  -3  -6   5    10180.54    10944.54     91.52 o 
  -2  -6   5      211.90      223.55     64.99 o 
  -1  -6   5        3.24       22.54     17.47 o 
   0  -6   5     3899.77     3929.72    185.22 o 
   1  -6   5     3288.90     3237.72    203.67 o 
   2  -6   5     2334.62     2028.51    150.87 o 
   3  -6   5     9820.39     9358.49     45.19 o 
   4  -6   5     6372.63     6311.09     71.41 o 
   5  -6   5        3.44       51.52     28.55 o 
   6  -6   5     2787.63     2994.50     43.21 o 
   7  -6   5     2308.66     2259.42    218.93 o 
   8  -6   5     9593.36     8901.33    107.95 o 
   9  -6   5       10.34      150.01     80.97 o 
  10  -6   5     2405.93     2462.39     35.62 o 
  11  -6   5       10.23        6.13     94.39 o 
  12  -6   5     1523.11     1528.11    160.30 o 
  13  -6   5       27.87       60.43     24.43 o 
  14  -6   5     4840.38     4121.07    235.45 o 
  15  -6   5       57.43       43.84     58.16 o 
 -13  -5   5      108.07       70.73    205.21 o 
 -12  -5   5       51.37       47.46    136.43 o 
 -11  -5   5     3280.77     3058.51    168.80 o 
 -10  -5   5     9623.89     8408.62    126.06 o 
  -9  -5   5       35.60       53.63     85.80 o 
  -8  -5   5     1672.82     2095.13     82.12 o 
  -7  -5   5        6.57       28.22     62.14 o 
  -6  -5   5     9757.69     9504.80    187.94 o 
  -5  -5   5      105.76      187.15     64.07 o 
  -4  -5   5    12076.95    11438.55     75.01 o 
  -3  -5   5     1478.77     1608.41    203.06 o 
  -2  -5   5      137.27       94.66     31.32 o 
  -1  -5   5     2021.70     1880.43     49.56 o 
   0  -5   5    11089.52    10785.15    172.09 o 
   1  -5   5     1012.65      851.53     27.86 o 
   2  -5   5     3504.79     3780.44     81.45 o 
   3  -5   5     1062.39     1043.89     48.05 o 
   4  -5   5      570.24      645.96     26.13 o 
   5  -5   5    17139.11    17185.46    218.52 o 
   6  -5   5     2790.47     2641.25     95.62 o 
   7  -5   5     1536.98     1771.69    147.51 o 
   8  -5   5      795.29      680.50     38.44 o 
  10  -5   5       23.40       39.73    121.37 o 
  11  -5   5     6806.77     6211.97    174.49 o 
  12  -5   5       10.51       28.62     91.58 o 
  13  -5   5     1391.33     1342.17    300.60 o 
  14  -5   5      230.32      337.06    148.92 o 
  15  -5   5     4031.74     3437.51     65.38 o 
 -15  -4   5       34.60       25.13    124.24 o 
 -14  -4   5      927.78     1234.03     57.23 o 
 -13  -4   5      267.96      330.84     41.88 o 
 -12  -4   5     5905.63     5140.39     59.56 o 
 -11  -4   5      744.42      868.67    146.95 o 
 -10  -4   5     1888.43     2054.67     92.31 o 
  -9  -4   5       14.31       56.28     71.31 o 
  -8  -4   5     1011.61     1178.89    116.38 o 
  -7  -4   5    10031.91     8633.95    206.10 o 
  -6  -4   5        2.13       21.89     30.56 o 
  -5  -4   5        7.68       45.36     44.92 o 
  -4  -4   5       87.27       68.93     18.32 o 
  -3  -4   5    25590.41    24526.93     74.44 o 
  -2  -4   5        7.54       34.17    109.35 o 
  -1  -4   5        3.91        7.60     55.86 o 
   0  -4   5      209.38      249.42     16.86 o 
   1  -4   5     1210.17     1346.45     93.16 o 
   2  -4   5     8682.53     9003.94    229.22 o 
   3  -4   5     1237.04     1419.17     96.51 o 
   4  -4   5     2305.14     2260.78     57.38 o 
   5  -4   5      215.37      303.12     67.80 o 
   6  -4   5     4681.26     4615.60    212.88 o 
   7  -4   5     2167.32     2578.15    100.66 o 
   8  -4   5    15370.95    14894.10    134.71 o 
   9  -4   5      840.04      842.15     92.36 o 
  10  -4   5      251.57      283.18     97.95 o 
  11  -4   5        4.86        0.00     26.43 o 
  12  -4   5     1120.95     1079.05    132.85 o 
  13  -4   5      304.88      303.72     54.44 o 
  14  -4   5     1977.88     1750.71     63.15 o 
  15  -4   5        1.59        4.96      6.24 o 
 -15  -3   5     1158.95     1775.66    225.21 o 
 -14  -3   5      388.63      449.03     83.29 o 
 -13  -3   5     1225.85     1220.07      8.38 o 
 -12  -3   5     2058.65     2569.03    169.84 o 
 -11  -3   5      676.30     1269.31    105.54 o 
 -10  -3   5     3049.32     2571.80     96.32 o 
  -9  -3   5        4.79       46.33     74.97 o 
  -8  -3   5      406.24      448.80     18.05 o 
  -7  -3   5     1090.26     1407.49     57.57 o 
  -6  -3   5    15882.52    16608.94     91.72 o 
  -5  -3   5       14.75       48.06     27.36 o 
  -4  -3   5     7349.27     6752.59     52.66 o 
  -3  -3   5     5258.76     4942.66     67.82 o 
  -2  -3   5        2.45       23.69     15.93 o 
  -1  -3   5    13434.17    13041.21     93.03 o 
   0  -3   5     1490.98     1754.96    103.92 o 
   1  -3   5     8029.75     7614.39     92.82 o 
   2  -3   5      547.73      650.18     72.36 o 
   3  -3   5      139.02      225.81     58.71 o 
   4  -3   5       22.15       53.87     93.81 o 
   5  -3   5     2123.06     2552.42    122.97 o 
   6  -3   5     1330.27     1611.33     71.73 o 
   7  -3   5     3759.49     3721.68    136.80 o 
   8  -3   5       47.60      198.14     64.85 o 
   9  -3   5     3804.20     3980.79    184.50 o 
  10  -3   5        5.16        2.26     26.50 o 
  11  -3   5     1421.85     1433.61    132.62 o 
  12  -3   5      390.81      351.38    153.95 o 
  13  -3   5      173.92      180.62     27.45 o 
  14  -3   5      248.47      242.36     49.81 o 
  15  -3   5     1423.31     1695.24    148.67 o 
 -15  -2   5      251.22      204.74      6.05 o 
 -14  -2   5     2918.42     2603.00      1.86 o 
 -13  -2   5     3326.02     3425.22    129.36 o 
 -12  -2   5     2794.80     2615.20    132.15 o 
 -11  -2   5      316.11      399.94     86.37 o 
 -10  -2   5      346.88      446.81     59.20 o 
  -9  -2   5     7297.01     6796.98     58.25 o 
  -8  -2   5     1371.99     1651.07     62.52 o 
  -7  -2   5     7338.18     7021.83    135.20 o 
  -6  -2   5      270.65      239.94     60.43 o 
  -5  -2   5     2815.70     2680.07    100.61 o 
  -4  -2   5     1176.36     1422.87    118.58 o 
  -3  -2   5    19907.01    19980.63    176.96 o 
  -2  -2   5     6249.07     6045.73     55.65 o 
  -1  -2   5     1003.47     1096.25    128.12 o 
   0  -2   5     1626.29     1526.58     72.20 o 
   1  -2   5    21021.04    20687.53    107.32 o 
   2  -2   5     3463.53     3884.61     91.88 o 
   3  -2   5     5253.33     5295.05    106.05 o 
   4  -2   5     3224.95     2992.21    234.29 o 
   5  -2   5       35.07       88.68    103.93 o 
   6  -2   5     8607.46     7948.64     69.46 o 
   7  -2   5      292.94      407.08     35.92 o 
   8  -2   5     7199.09     7306.91     98.18 o 
   9  -2   5        9.43       30.03     76.24 o 
  10  -2   5      176.28      415.00    120.09 o 
  11  -2   5        8.91       10.49     54.98 o 
  12  -2   5     2544.76     2448.83    238.94 o 
  13  -2   5      476.09      464.66     38.16 o 
  14  -2   5     2264.98     2068.53    120.98 o 
  15  -2   5      558.77      701.88    268.02 o 
 -15  -1   5     2137.95     1934.33    210.79 o 
 -14  -1   5      492.75      386.22    111.68 o 
 -13  -1   5      161.86      123.78    144.71 o 
 -12  -1   5      311.88      261.51    112.61 o 
 -11  -1   5       30.67       35.34     42.31 o 
 -10  -1   5     4301.40     4122.21     91.44 o 
  -9  -1   5     1191.63     1028.33     39.80 o 
  -8  -1   5      749.33      681.93     63.45 o 
  -7  -1   5     1325.06     1286.22     61.07 o 
  -6  -1   5     4615.94     4470.13     92.13 o 
  -5  -1   5       48.02      101.04     42.37 o 
  -4  -1   5    13217.52    13532.23    338.75 o 
  -3  -1   5       25.83        1.70     46.01 o 
  -2  -1   5      149.94      139.68     26.25 o 
   0  -1   5   135337.36   131489.73   1141.04 o 
   1  -1   5    62244.89    60103.60    420.81 o 
   2  -1   5     6692.35     6482.08     63.57 o 
   3  -1   5       57.09       50.58     11.66 o 
   4  -1   5     1977.94     2287.74    112.52 o 
   5  -1   5    18603.94    17632.89    434.38 o 
   6  -1   5      198.44      192.64     32.06 o 
   7  -1   5     2204.66     2502.88     95.73 o 
   8  -1   5       19.33       81.80     33.74 o 
   9  -1   5     6526.67     5912.02    187.76 o 
  10  -1   5      370.54      360.66     91.57 o 
  12  -1   5     1143.10     1288.09    342.24 o 
  13  -1   5      464.64      450.95     38.35 o 
  14  -1   5      788.48      732.88    101.44 o 
  15  -1   5     3183.72     2980.34    163.33 o 
 -15   0   5      250.26      356.90     91.67 o 
 -14   0   5     2614.50     2326.13     34.90 o 
 -13   0   5     3483.51     3483.85    125.17 o 
 -12   0   5     4315.53     4052.00    155.88 o 
 -11   0   5     3942.79     4376.33    207.07 o 
 -10   0   5        7.37       52.47     47.54 o 
  -9   0   5     3567.80     3466.48     65.08 o 
  -8   0   5       97.51      156.10     62.58 o 
  -7   0   5     9899.03    10070.93    357.60 o 
  -6   0   5    10515.01    10321.34     65.02 o 
  -5   0   5     3135.42     3117.42     68.95 o 
  -4   0   5     8849.73     8384.71    238.94 o 
  -3   0   5     1632.68     1629.21     63.17 o 
  -2   0   5     6732.02     7329.42    141.32 o 
  -1   0   5    29797.74    30644.10    162.86 o 
   0   0   5    20355.03    19921.05    112.91 o 
   1   0   5    17449.63    17710.13    408.53 o 
   2   0   5    19926.87    18975.52    331.61 o 
   3   0   5    22649.62    21927.25    342.71 o 
   4   0   5       96.41      120.31     89.00 o 
   5   0   5      573.28      621.18     63.28 o 
   6   0   5    13587.76    14190.97    130.09 o 
   7   0   5     1623.98     1579.34     96.32 o 
   8   0   5    12092.18    11038.06     83.29 o 
   9   0   5       85.52      135.02     67.79 o 
  10   0   5      617.83      854.36     96.96 o 
  11   0   5      112.17      121.91    123.61 o 
  12   0   5     1673.31     1529.51    204.74 o 
  13   0   5      390.99      316.47     67.42 o 
  14   0   5      807.20      816.90     47.70 o 
  15   0   5        1.10       28.76    130.72 o 
 -15   1   5     2078.59     2153.50     46.53 o 
 -14   1   5       32.20      141.46     77.71 o 
 -13   1   5     1061.70     1235.42    142.39 o 
 -12   1   5     7785.29     7395.33    135.87 o 
 -11   1   5       16.08        7.58     55.62 o 
 -10   1   5     2024.91     1963.86     63.12 o 
  -9   1   5     1805.29     1984.83     97.88 o 
  -8   1   5     3143.62     3622.01     77.99 o 
  -7   1   5      258.50      198.93     55.70 o 
  -6   1   5     3134.43     3196.22     87.59 o 
  -5   1   5      454.51      629.27     98.91 o 
  -4   1   5     6503.34     5919.17     70.26 o 
  -3   1   5     7687.73     7370.83     25.35 o 
  -2   1   5     2887.94     3078.46    172.63 o 
  -1   1   5    18784.76    19472.17    394.82 o 
   0   1   5     2266.48     2186.67     51.12 o 
   1   1   5     1211.01     1395.43     55.20 o 
   2   1   5      770.22      797.26    218.33 o 
   3   1   5     4518.90     4509.08     72.23 o 
   4   1   5     2492.32     2575.45     83.82 o 
   5   1   5     8405.68     7839.43     84.52 o 
   6   1   5        7.57       74.06     94.62 o 
   7   1   5      763.40      826.86     71.73 o 
   8   1   5      909.85      684.85     68.05 o 
   9   1   5     1441.53     1924.43    133.82 o 
  10   1   5      166.40      236.82     75.19 o 
  11   1   5     1260.03     1531.10    239.64 o 
  12   1   5       20.23        6.51     63.08 o 
  13   1   5       22.49        4.65     91.20 o 
  14   1   5     1731.15     1847.30     78.64 o 
  15   1   5      396.18      423.10    111.64 o 
 -15   2   5      848.16      852.47    128.89 o 
 -14   2   5     1776.44     1961.79    157.28 o 
 -13   2   5     2000.37     2447.12    206.14 o 
 -12   2   5      791.78      711.94     12.56 o 
 -11   2   5      293.14      270.34     29.45 o 
 -10   2   5      104.17      175.80     96.87 o 
  -9   2   5     8375.29     8128.66     87.63 o 
  -8   2   5        0.30       24.84     27.13 o 
  -7   2   5     1827.16     1793.72    126.70 o 
  -6   2   5     2254.67     2400.53    111.86 o 
  -5   2   5       38.15       41.05     22.57 o 
  -4   2   5       32.01       57.29     14.65 o 
  -3   2   5     3312.13     3234.70    202.65 o 
  -2   2   5     4094.90     4296.47    132.15 o 
  -1   2   5      276.82      340.57    112.06 o 
   0   2   5     2728.18     2779.56    115.11 o 
   1   2   5     1054.20     1042.01     40.87 o 
   2   2   5    33170.25    31172.18    451.99 o 
   3   2   5     1686.50     1661.46     12.39 o 
   4   2   5    14266.07    13886.27    651.98 o 
   5   2   5      696.12      697.67    118.48 o 
   6   2   5    10994.72    10654.16     72.93 o 
   7   2   5      408.70      299.55     83.98 o 
   8   2   5    18404.97    17304.93    391.10 o 
   9   2   5      596.58      626.62     59.10 o 
  10   2   5      147.73      333.24    117.88 o 
  11   2   5       31.61      117.58    125.64 o 
  12   2   5     6292.79     6194.34    187.52 o 
  13   2   5     1343.85     1362.46     87.85 o 
  14   2   5     1224.60     1144.20    233.82 o 
  15   2   5        2.09        0.93     15.70 o 
 -15   3   5      547.98      605.85     81.90 o 
 -14   3   5       25.62      224.75    181.01 o 
 -13   3   5       10.29        3.26    183.34 o 
 -12   3   5      526.04      506.27     55.84 o 
 -11   3   5     1504.97     1941.55    122.72 o 
 -10   3   5     5788.99     5103.57     35.13 o 
  -9   3   5      127.85      169.00     24.33 o 
  -8   3   5      144.55      132.51     56.37 o 
  -7   3   5      255.58      428.42     99.09 o 
  -6   3   5    13585.53    13968.92    102.98 o 
  -5   3   5     1292.70     2023.18    155.11 o 
  -4   3   5    21924.42    20953.22    204.04 o 
  -3   3   5     4101.64     4123.47     19.31 o 
  -2   3   5     2509.03     2807.48     97.95 o 
  -1   3   5    38222.96    37439.70    298.96 o 
   0   3   5     8460.16     8029.09    119.12 o 
   1   3   5      186.36      293.70    107.60 o 
   2   3   5       80.58       83.85     72.69 o 
   3   3   5     2378.67     2019.55    144.87 o 
   4   3   5     3640.05     3581.91     39.18 o 
   5   3   5    20766.55    19659.78    114.72 o 
   6   3   5    11081.90    10291.88    215.42 o 
   7   3   5      486.62      463.21     88.26 o 
   8   3   5       64.33       77.89     22.43 o 
   9   3   5    16933.76    15811.89    121.45 o 
  10   3   5      811.62      946.51    123.34 o 
  11   3   5     7139.04     6811.81    135.05 o 
  12   3   5      393.69      466.77     30.35 o 
  13   3   5        0.40       42.37    118.40 o 
  14   3   5      430.56      368.56     42.34 o 
  15   3   5     1286.24     1290.49    113.70 o 
 -15   4   5     1698.06     1753.32     30.71 o 
 -14   4   5     1062.04     1319.18    208.93 o 
 -13   4   5     6495.55     6159.90    171.24 o 
 -12   4   5      156.19      290.36    193.57 o 
 -11   4   5      570.89      524.01     37.46 o 
 -10   4   5     1814.88     1642.76    106.56 o 
  -9   4   5     4883.06     4766.05    129.80 o 
  -8   4   5        7.43       17.72     72.75 o 
  -7   4   5      776.71      932.17     37.97 o 
  -6   4   5     4747.95     4421.45     89.83 o 
  -5   4   5     3875.90     3813.12    172.67 o 
  -4   4   5      692.10      904.35     76.12 o 
  -3   4   5    17917.16    18293.86    162.15 o 
  -2   4   5     2060.43     1950.89     22.72 o 
  -1   4   5     1579.60     1519.64     79.43 o 
   0   4   5     4172.86     4414.54    116.36 o 
   1   4   5     1224.71     1276.26     28.21 o 
   2   4   5     2813.74     2786.35    296.56 o 
   3   4   5     1790.79     1670.06     75.78 o 
   4   4   5      784.01      870.38    169.18 o 
   5   4   5        0.32       13.25     75.04 o 
   6   4   5      217.57      269.45     49.03 o 
   7   4   5     2676.94     2664.95    112.40 o 
   8   4   5     3512.19     3218.81     85.50 o 
   9   4   5        0.04        0.00    176.36 o 
  10   4   5        1.41        1.03     11.92 o 
  11   4   5       20.12      106.13     70.73 o 
  12   4   5     4829.92     4491.29    153.09 o 
  13   4   5      501.82      638.21     67.36 o 
  14   4   5      209.67      242.73     94.69 o 
 -15   5   5     1627.38     1552.77    151.23 o 
 -14   5   5      210.46      199.16     91.67 o 
 -13   5   5      300.47      266.16    170.31 o 
 -12   5   5     1917.69     2223.76    154.49 o 
 -11   5   5     1541.56     1668.23    126.23 o 
 -10   5   5     2342.38     2383.51     35.83 o 
  -9   5   5     4815.18     4515.69    168.30 o 
  -8   5   5     1435.48     1518.04    150.30 o 
  -7   5   5     5707.82     5856.84     79.10 o 
  -6   5   5    21249.44    19785.85    618.14 o 
  -5   5   5     2246.70     2385.65     72.05 o 
  -4   5   5     2512.26     2939.92     94.17 o 
  -3   5   5     2685.17     2438.50     64.55 o 
  -2   5   5      499.58      532.01     45.37 o 
  -1   5   5     5247.17     5056.05     57.25 o 
   0   5   5     3740.89     3746.38    103.18 o 
   1   5   5        1.40       21.56     60.68 o 
   2   5   5      734.00      690.57     45.62 o 
   3   5   5     5683.77     5414.60     37.70 o 
   4   5   5     4011.86     4202.92    152.42 o 
   5   5   5     3891.14     3930.31    186.51 o 
   6   5   5      121.30      168.55     33.43 o 
   7   5   5      566.40      578.28     20.06 o 
   8   5   5      308.29      320.71     55.30 o 
   9   5   5     5095.04     4873.07    229.87 o 
  10   5   5      533.54      581.18    127.96 o 
  11   5   5     5958.18     5523.64    120.97 o 
  12   5   5      146.35      151.89    100.96 o 
  13   5   5      332.86      337.83     70.08 o 
  14   5   5      483.40      480.68    119.12 o 
 -15   6   5     1344.79     1433.18    228.47 o 
 -14   6   5     1479.21     1484.84     51.19 o 
 -13   6   5      885.06      772.43    157.74 o 
 -12   6   5       92.08       53.98    110.75 o 
 -11   6   5        9.30       40.95     93.77 o 
 -10   6   5       40.26      174.49    164.72 o 
  -9   6   5     3401.04     3417.42     41.96 o 
  -8   6   5       44.79      103.08     82.06 o 
  -7   6   5      163.71      211.93     32.19 o 
  -6   6   5       80.57       66.08     66.84 o 
  -5   6   5     1353.90     1365.30     58.12 o 
  -4   6   5      288.48      267.58     32.22 o 
  -3   6   5    20046.04    20048.61    210.62 o 
  -2   6   5     6834.83     6824.04     88.92 o 
  -1   6   5     2264.53     2180.99    193.90 o 
   0   6   5     3346.05     3206.17    130.71 o 
   1   6   5      388.26      348.98     55.11 o 
   2   6   5    15521.03    16268.28    284.08 o 
   3   6   5      104.27       77.02     34.11 o 
   4   6   5     1735.61     1870.06     72.40 o 
   5   6   5      348.50      330.32     32.48 o 
   6   6   5     3833.38     3600.50     78.89 o 
   7   6   5        1.29        0.93     25.02 o 
   8   6   5     6079.96     5648.69    121.79 o 
   9   6   5      894.61      862.44     28.15 o 
  10   6   5     1464.78     1496.68     37.00 o 
  12   6   5     3891.60     3869.13    187.99 o 
  13   6   5      220.85      276.40    171.70 o 
  14   6   5      441.88      561.18     87.48 o 
 -14   7   5      263.04      399.24    172.17 o 
 -13   7   5      700.63      693.79     52.58 o 
 -12   7   5     3753.27     3898.91    176.36 o 
 -11   7   5      907.72     1073.03     89.34 o 
 -10   7   5     5755.38     5238.66     63.28 o 
  -9   7   5       15.39       15.82     12.07 o 
  -8   7   5        4.64       18.83     67.30 o 
  -7   7   5     1022.12     1179.54     77.25 o 
  -6   7   5    15548.28    15434.11    112.00 o 
  -5   7   5      651.03      553.13    104.65 o 
  -4   7   5     2507.82     2523.50     46.01 o 
  -3   7   5    10717.62    10650.58    172.05 o 
  -2   7   5     4050.14     3928.28    210.13 o 
  -1   7   5      463.24      347.47     27.53 o 
   0   7   5     1339.45     1389.92    191.16 o 
   1   7   5     1481.60     1554.17     17.44 o 
   2   7   5      131.77      221.30     69.80 o 
   3   7   5     3590.16     3657.95     94.48 o 
   4   7   5     2079.03     2174.67    152.95 o 
   5   7   5     9484.37     8598.14     57.95 o 
   6   7   5     2678.04     2748.44     47.69 o 
   7   7   5      230.46      190.51     17.72 o 
   8   7   5     1009.58     1045.48    100.62 o 
   9   7   5     3605.69     3456.86      8.38 o 
  10   7   5     1497.56     1467.62     44.67 o 
  11   7   5     3090.22     2817.05     43.74 o 
  13   7   5        4.31       80.97    212.65 o 
 -14   8   5       75.95      108.42     16.29 o 
 -13   8   5     1443.66     1804.98    206.14 o 
 -12   8   5     2479.84     2435.02     43.74 o 
 -11   8   5       33.99       79.57     62.82 o 
 -10   8   5      196.54      209.43     62.82 o 
  -9   8   5       42.83      230.36     90.61 o 
  -8   8   5     3917.90     3544.42     31.03 o 
  -7   8   5     1787.27     1739.79     47.59 o 
  -6   8   5     1745.52     1627.08     64.41 o 
  -5   8   5     6703.15     6632.68     72.44 o 
  -4   8   5      923.00      897.68     44.18 o 
  -3   8   5    13500.66    13146.75     64.12 o 
  -2   8   5      390.61     1134.40    105.68 o 
  -1   8   5      835.48     1232.72     79.80 o 
   0   8   5     6635.44     6137.70    172.05 o 
   1   8   5     1723.68     1759.45     55.81 o 
   2   8   5    10256.50     9811.03     73.06 o 
   3   8   5        9.59       58.31     57.87 o 
   4   8   5      990.45     1028.58    163.56 o 
   5   8   5      153.40      311.42    125.08 o 
   6   8   5     1739.92     1590.98    122.15 o 
   7   8   5       16.10        9.33     12.07 o 
   8   8   5      478.27      501.54     65.56 o 
   9   8   5        6.56       12.10    145.18 o 
  10   8   5      533.73      544.89    122.38 o 
  11   8   5      594.27      517.44     20.01 o 
  12   8   5     1206.21     1021.84     22.34 o 
 -14   9   5        0.11        0.00    202.41 o 
 -13   9   5      385.25      448.10     96.79 o 
 -12   9   5     2683.61     2670.94    124.24 o 
 -11   9   5     3765.78     3824.93    218.70 o 
 -10   9   5     3022.37     3122.88     88.95 o 
  -9   9   5     2244.54     2724.21    121.75 o 
  -8   9   5     1793.73     1744.15     56.72 o 
  -7   9   5     3793.62     3876.48     41.37 o 
  -6   9   5     1061.85     1024.55    163.11 o 
  -5   9   5      423.44      412.46     53.68 o 
  -4   9   5       66.51      209.36     60.70 o 
  -3   9   5       15.57       92.50     60.23 o 
  -2   9   5     2890.51     3049.36    208.91 o 
  -1   9   5      366.78      385.46     92.75 o 
   0   9   5     1312.23     1319.05    104.77 o 
   1   9   5      802.22      976.57     22.52 o 
   2   9   5       13.97      110.59    125.52 o 
   3   9   5    10606.91    11588.32    106.27 o 
   4   9   5      868.10      687.94    126.80 o 
   5   9   5     5752.42     5558.53     81.43 o 
   6   9   5      371.86      463.94     84.85 o 
   7   9   5      221.05      241.92     29.55 o 
   8   9   5      421.64      400.23     34.94 o 
   9   9   5     5364.33     5002.04    120.47 o 
  10   9   5     1786.19     1760.30    188.45 o 
  11   9   5      561.23      547.68     67.01 o 
  12   9   5       49.15      149.83     73.99 o 
 -13  10   5     1326.19     1052.09    160.54 o 
 -12  10   5      690.61      728.23     19.54 o 
 -11  10   5       63.58      122.38    134.01 o 
 -10  10   5      364.79      470.51    107.04 o 
  -9  10   5     2936.27     3035.57     58.58 o 
  -8  10   5        1.06        6.54     36.86 o 
  -7  10   5        6.31       36.47     59.51 o 
  -6  10   5      416.00      461.14    109.88 o 
  -5  10   5     2230.79     2360.46     47.21 o 
  -4  10   5     4929.22     5117.54     79.71 o 
  -3  10   5     2114.61     2043.17     77.16 o 
  -2  10   5     5296.76     5187.42     69.54 o 
  -1  10   5     2273.85     2146.48     68.42 o 
   0  10   5     4401.79     3975.08    115.82 o 
   1  10   5      878.56      950.96     38.26 o 
   2  10   5    12530.77    11460.02     90.04 o 
   3  10   5      481.11      558.58     19.70 o 
   4  10   5       18.64       18.14     11.94 o 
   5  10   5        8.37       33.41     62.59 o 
   6  10   5    10260.76     9999.49    213.12 o 
   7  10   5       52.62       36.53    119.59 o 
   8  10   5     4140.29     3813.24    199.16 o 
   9  10   5      314.45      342.43     47.93 o 
  10  10   5      106.43      153.09     30.25 o 
  11  10   5      568.38      605.85    150.30 o 
  12  10   5     1857.85     1989.24    192.64 o 
 -13  11   5        1.44        4.65    201.48 o 
 -12  11   5     3110.86     3077.63    173.10 o 
 -11  11   5      169.41      170.31     68.40 o 
 -10  11   5     5681.72     5328.29    130.75 o 
  -9  11   5      151.46      157.22    148.84 o 
  -8  11   5      191.39      213.86     70.99 o 
  -7  11   5        0.38       15.52     57.37 o 
  -6  11   5     6993.95     6712.41    105.47 o 
  -5  11   5     1835.57     1711.61     92.10 o 
  -4  11   5       35.57       32.57     42.41 o 
  -3  11   5      125.77      223.47    105.97 o 
  -2  11   5     2397.28     2784.85     78.71 o 
  -1  11   5     1141.85     1671.03    137.98 o 
   0  11   5     4147.00     3715.13    360.86 o 
   1  11   5      709.26      705.91    120.77 o 
   2  11   5       16.29        8.38     40.81 o 
   3  11   5     4244.64     3653.35    215.44 o 
   4  11   5     2606.68     2636.47     88.18 o 
   5  11   5     6594.98     6800.74    140.30 o 
   6  11   5      384.59      331.64     23.32 o 
   7  11   5     1063.76     1588.15    278.96 o 
   8  11   5      111.90      133.08     16.78 o 
   9  11   5     5305.35     4438.26    144.48 o 
  10  11   5      126.88      140.06     18.15 o 
  11  11   5      355.46      472.76    146.11 o 
 -12  12   5      506.59      710.54     90.27 o 
 -11  12   5       84.86       72.59     30.25 o 
 -10  12   5      144.16      189.05     52.58 o 
  -9  12   5     4919.70     4337.55    136.80 o 
  -8  12   5     1005.28      997.18    191.71 o 
  -7  12   5     6288.40     5554.10    239.41 o 
  -6  12   5     1229.79     1259.68    147.27 o 
  -5  12   5     1518.15     1724.48    176.36 o 
  -4  12   5       56.26       48.39    121.07 o 
  -3  12   5     3383.09     3040.63     97.72 o 
  -2  12   5      239.40      256.86     83.76 o 
  -1  12   5       56.40       70.04    124.25 o 
   0  12   5        2.84      247.37    139.50 o 
   1  12   5      562.94      741.49     94.85 o 
   2  12   5      267.35      260.71     24.83 o 
   3  12   5      591.13      681.33     94.04 o 
   4  12   5       16.60       52.51     27.22 o 
   5  12   5       23.72       13.96    107.03 o 
   6  12   5     1863.64     2044.84     87.01 o 
   7  12   5       21.79       69.27     77.94 o 
   8  12   5     1678.25     2096.34    101.51 o 
   9  12   5        3.68        4.94    101.75 o 
  10  12   5      131.46      328.05    197.76 o 
  -9  13   5      315.94      408.55    151.69 o 
  -8  13   5      300.65      379.24     55.84 o 
  -7  13   5      203.68      255.93     31.18 o 
  -6  13   5     1499.73     1373.65    113.31 o 
  -5  13   5        0.80       22.04    111.88 o 
  -4  13   5      155.54      343.46    138.33 o 
  -3  13   5      264.26      335.30    108.95 o 
  -2  13   5     1055.82     1367.82     85.15 o 
  -1  13   5     1942.75     1831.14    104.46 o 
   0  13   5       90.17      254.24    100.18 o 
   1  13   5      254.76      256.66     72.82 o 
   2  13   5       52.83       43.54     42.58 o 
   3  13   5      984.23      881.19     32.55 o 
   4  13   5     2434.63     2796.83    129.13 o 
   5  13   5     2380.06     2027.37     87.05 o 
   6  13   5        0.02       57.62    102.60 o 
   7  13   5      590.46      669.85     29.80 o 
   8  13   5      844.70      762.87     47.46 o 
   9  13   5     1145.69     1522.73     99.84 o 
  -9  14   5     1082.94     1341.05    226.61 o 
  -8  14   5      173.83      141.46     58.16 o 
  -7  14   5     1682.67     1585.34     20.01 o 
  -6  14   5       39.48       44.63      6.98 o 
  -5  14   5       91.97       80.04     53.34 o 
  -4  14   5     5750.11     4857.71     38.39 o 
  -3  14   5     3366.43     2948.95    125.17 o 
  -2  14   5      717.68      952.97     77.94 o 
  -1  14   5      565.87      946.03    173.33 o 
   0  14   5     1226.04     1372.61    112.30 o 
   1  14   5     1228.23     1174.00    170.54 o 
   2  14   5     1368.42     1259.00    127.50 o 
   3  14   5      439.11      403.18    105.36 o 
   4  14   5      124.77      186.46     52.12 o 
   5  14   5        0.79        0.00     14.38 o 
   6  14   5     2779.73     2725.74     47.50 o 
   7  14   5      123.55      146.33     27.45 o 
   8  14   5     2244.11     1957.05    250.81 o 
  -9  15   5      126.50      154.95    161.00 o 
  -8  15   5       50.35       51.19    215.44 o 
  -7  15   5      203.44      234.52    230.80 o 
  -6  15   5     2198.82     2335.26     84.26 o 
  -5  15   5       29.21       24.78     90.14 o 
  -4  15   5      817.82      699.59     35.89 o 
  -3  15   5      425.32      492.72     98.12 o 
  -2  15   5     5773.89     5654.67    124.17 o 
  -1  15   5     2998.51     3021.19    102.53 o 
   0  15   5     2361.76     2573.65    120.44 o 
   1  15   5       30.09       65.76    106.11 o 
   2  15   5      258.69      288.50     21.75 o 
   3  15   5     3178.26     3051.79    118.28 o 
   4  15   5      193.79      186.35     50.33 o 
   5  15   5      394.46      314.15     44.67 o 
   6  15   5       17.57       38.16    134.54 o 
   7  15   5       12.09        5.78     25.59 o 
  -8  16   5      126.37      209.39    125.17 o 
  -7  16   5      128.60      108.88     34.90 o 
  -6  16   5      214.46      228.70     56.10 o 
  -5  16   5      749.19      732.41     81.52 o 
  -4  16   5      503.58      669.05    219.17 o 
  -3  16   5     2064.57     1894.79    116.64 o 
  -2  16   5      338.61      328.41     63.85 o 
  -1  16   5       97.20      101.19     60.32 o 
   0  16   5       41.34       92.30     78.41 o 
   1  16   5      549.13      632.16    130.51 o 
   2  16   5     1074.84      916.24    197.06 o 
   3  16   5      157.83      189.51     75.71 o 
   4  16   5        9.82       41.64     60.56 o 
   5  16   5       46.74       36.29     86.40 o 
   6  16   5     1873.74     2048.04    151.37 o 
  -6  17   5      157.87      251.74     77.71 o 
  -5  17   5      109.68      160.37    129.51 o 
  -4  17   5       33.42       49.09     18.90 o 
  -3  17   5      486.24      608.66    102.36 o 
  -2  17   5       44.30       58.70     15.22 o 
  -1  17   5     1847.74     1838.34    218.47 o 
   0  17   5      657.89      806.32    106.09 o 
   1  17   5       87.05      187.64    107.32 o 
   2  17   5       92.08       95.85     22.16 o 
   3  17   5      802.88      715.04     20.92 o 
   4  17   5        1.84        1.86    148.23 o 
  -3  18   5      334.60      379.38     97.26 o 
  -2  18   5      492.17      424.40     55.79 o 
  -1  18   5        5.99       79.58    146.68 o 
   0  18   5      848.95     1005.18    149.60 o 
  -3 -18   6      103.53      101.44     54.06 o 
  -2 -18   6        0.19        0.93      5.58 o 
  -1 -18   6     1134.16     1419.39     82.58 o 
   0 -18   6      166.35      327.23    102.02 o 
   1 -18   6     1499.88     1479.33    281.05 o 
   2 -18   6        9.16       23.27     26.75 o 
   3 -18   6      105.38      110.75     28.93 o 
   4 -18   6      177.48      137.97     29.78 o 
   5 -18   6      534.16      549.54     85.62 o 
  -5 -17   6      152.98      105.16    121.90 o 
  -4 -17   6      217.53      291.93     80.27 o 
  -3 -17   6      742.18      938.13    135.64 o 
  -2 -17   6     1868.25     1891.36    191.71 o 
  -1 -17   6      459.82      616.46    138.34 o 
   0 -17   6      355.55      382.27     57.53 o 
   1 -17   6        2.67       40.30     62.12 o 
   2 -17   6     2854.53     2792.11    156.76 o 
   3 -17   6       48.10       67.69     77.24 o 
   4 -17   6      383.98      699.14    292.45 o 
   5 -17   6        0.63        0.93     72.12 o 
   6 -17   6      150.77      121.91    145.18 o 
   7 -17   6      357.22      473.70     51.65 o 
  -7 -16   6      299.43      289.13     38.84 o 
  -6 -16   6      928.88     1211.25    132.85 o 
  -5 -16   6      417.00      501.45     82.13 o 
  -4 -16   6      117.54      153.25    151.84 o 
  -3 -16   6      187.30      227.24     79.57 o 
  -2 -16   6       34.76       53.23     41.11 o 
  -1 -16   6      995.16      983.22    131.69 o 
   0 -16   6       13.43        5.58      0.93 o 
   1 -16   6     3434.68     2965.22    181.94 o 
   2 -16   6       78.29      124.72     42.85 o 
   3 -16   6        3.79        1.36     10.67 o 
   4 -16   6       23.87       67.04     80.73 o 
   5 -16   6     2164.12     1917.39     65.36 o 
   6 -16   6      376.18      392.73    229.87 o 
   7 -16   6        3.34        0.93     47.00 o 
   8 -16   6       18.74       11.17      0.47 o 
  -8 -15   6      184.59      144.44     77.01 o 
  -7 -15   6     1132.80     1574.49    145.61 o 
  -6 -15   6     1365.04     1534.70     88.32 o 
  -5 -15   6      123.35      122.01     40.93 o 
  -4 -15   6       50.96       56.05     17.16 o 
  -3 -15   6     2083.46     1837.82     19.86 o 
  -2 -15   6       18.53      126.58    159.76 o 
  -1 -15   6      220.13      280.15     57.89 o 
   0 -15   6       33.00       51.06     86.21 o 
   1 -15   6      155.24       82.63     55.89 o 
   2 -15   6     1779.79     1953.12     62.28 o 
   3 -15   6      261.67      237.65     63.19 o 
   4 -15   6     5959.59     5557.67    138.20 o 
   5 -15   6       31.03       24.20     31.51 o 
   6 -15   6      333.20      395.52     42.34 o 
   7 -15   6      632.05      673.32     69.80 o 
   8 -15   6      887.23     1431.32    131.69 o 
   9 -15   6      141.06      264.77    150.30 o 
  10 -15   6       17.55       22.34     68.40 o 
  -9 -14   6      146.34      158.90    119.12 o 
  -8 -14   6       41.58      137.33     68.40 o 
  -7 -14   6     1420.43     1245.69     73.28 o 
  -6 -14   6      310.46      373.65     50.72 o 
  -5 -14   6      883.95      955.36     53.43 o 
  -4 -14   6      861.83     1214.43    104.09 o 
  -3 -14   6        0.29        4.79    118.39 o 
  -2 -14   6        2.45      146.29    102.09 o 
  -1 -14   6      124.29      102.37     85.61 o 
   0 -14   6      184.63      174.49     37.16 o 
   1 -14   6     1744.80     1741.79    147.05 o 
   2 -14   6      937.42     1187.48     86.55 o 
   3 -14   6      217.03      312.48     74.22 o 
   4 -14   6      201.83      266.91     42.37 o 
   5 -14   6     3075.79     2813.94    157.74 o 
   6 -14   6        1.94       44.67    174.49 o 
   7 -14   6       76.13      144.71     24.20 o 
   8 -14   6      559.20      801.28    169.84 o 
   9 -14   6      772.59      895.28    198.69 o 
  10 -14   6     1508.34     1259.62     16.29 o 
  11 -14   6      255.52      252.20     57.23 o 
 -10 -13   6       44.24       88.82     40.48 o 
  -9 -13   6      272.59      210.73     15.92 o 
  -8 -13   6      553.30      442.19     78.64 o 
  -7 -13   6     1476.28     1479.26    100.60 o 
  -6 -13   6     3189.98     2915.62     64.08 o 
  -5 -13   6     2752.18     2529.27    226.15 o 
  -4 -13   6     1139.20     1014.75     55.79 o 
  -3 -13   6      321.69      291.48     59.09 o 
  -2 -13   6     4763.06     4626.91     87.71 o 
  -1 -13   6       10.79       44.83     92.62 o 
   0 -13   6      473.88      454.47     41.65 o 
   1 -13   6        3.35        2.79     41.94 o 
   2 -13   6      360.18      348.97     80.21 o 
   3 -13   6      704.18      580.30    102.36 o 
   4 -13   6      465.15      482.91     57.89 o 
   5 -13   6      404.14      393.80     49.55 o 
   6 -13   6      102.80       80.97     20.94 o 
   7 -13   6     1683.37     1744.48    158.21 o 
   8 -13   6     2905.97     2705.37     44.21 o 
   9 -13   6     1220.73     1052.09      0.47 o 
  10 -13   6       18.46        4.65     69.80 o 
  11 -13   6      234.06      199.16     16.75 o 
 -11 -12   6        3.89       68.38    113.77 o 
 -10 -12   6     1509.06     1571.92     80.10 o 
  -9 -12   6      437.80      402.67     56.81 o 
  -8 -12   6       95.61       82.20     44.16 o 
  -7 -12   6        0.50       19.31     28.47 o 
  -6 -12   6       19.48       59.72     89.81 o 
  -5 -12   6      920.67      782.06     45.14 o 
  -4 -12   6       68.07       74.45    109.36 o 
  -3 -12   6     4211.23     4011.35    208.00 o 
  -2 -12   6      175.82      209.13    136.88 o 
  -1 -12   6     2036.26     1900.36    160.30 o 
   0 -12   6        0.62      242.15    125.89 o 
   1 -12   6     2190.04     1885.48     87.84 o 
   2 -12   6        0.84       35.78    130.79 o 
   3 -12   6      599.00      624.55     46.53 o 
   4 -12   6      220.83      236.38     64.21 o 
   5 -12   6      815.94     1379.43    134.57 o 
   6 -12   6     4025.88     4263.73    137.73 o 
   7 -12   6     5779.85     5264.63     27.92 o 
   8 -12   6      527.44      507.23     60.78 o 
   9 -12   6      740.69      901.86     90.50 o 
  10 -12   6     1606.10     1751.38    169.38 o 
  12 -12   6      891.35      967.67     81.47 o 
 -12 -11   6       35.17      247.08    151.23 o 
 -11 -11   6      400.81      328.83     74.68 o 
 -10 -11   6        9.19       65.08     22.97 o 
  -9 -11   6      737.96      704.73     55.14 o 
  -8 -11   6      290.81      207.37      5.95 o 
  -7 -11   6      282.98      331.91     49.09 o 
  -6 -11   6        6.78       11.17    136.11 o 
  -5 -11   6        7.91       41.66     66.49 o 
  -4 -11   6     1104.50     1266.66    117.03 o 
  -3 -11   6     4017.19     3643.88     70.50 o 
  -2 -11   6     5946.02     5822.35    106.85 o 
  -1 -11   6     2056.14     2164.90    102.60 o 
   0 -11   6        0.78       42.94     55.17 o 
   1 -11   6      713.72     1103.18    135.22 o 
   2 -11   6     3468.86     3294.77    221.72 o 
   3 -11   6      381.22      420.33     99.58 o 
   4 -11   6     1983.08     2052.13    104.33 o 
   5 -11   6        5.02       16.42      4.36 o 
   6 -11   6        0.71       20.22    114.84 o 
   7 -11   6      679.78      695.75     29.49 o 
   8 -11   6     1730.93     1992.75     48.67 o 
   9 -11   6        6.54        5.58     88.26 o 
  10 -11   6      273.77      364.28    128.26 o 
  11 -11   6      225.23      201.18    131.32 o 
  12 -11   6      980.40     1106.17     97.47 o 
  13 -11   6     1510.78     1486.87     50.02 o 
 -12 -10   6      571.75      641.68    224.28 o 
 -11 -10   6      101.88      247.10    110.86 o 
 -10 -10   6     1415.39     1607.09    158.21 o 
  -9 -10   6      149.11       89.83     64.33 o 
  -8 -10   6     1150.07      972.58     81.36 o 
  -7 -10   6       28.69       86.41     63.69 o 
  -6 -10   6      913.79     1042.00     58.40 o 
  -5 -10   6     1478.16     1606.93     82.79 o 
  -4 -10   6      155.97      158.20    101.45 o 
  -3 -10   6      454.97      697.85    142.74 o 
  -2 -10   6      545.94      668.10     58.63 o 
  -1 -10   6      967.91     1211.00     90.74 o 
   0 -10   6     1375.38     1494.75    161.00 o 
   1 -10   6       33.54       31.24      7.53 o 
   2 -10   6     2535.79     2618.94     59.90 o 
   3 -10   6     1090.54     1131.19     90.81 o 
   4 -10   6      235.57      331.67     23.90 o 
   5 -10   6     2015.49     1957.20     67.27 o 
   6 -10   6        1.32       29.44     28.29 o 
   7 -10   6      732.87      724.80     96.34 o 
   8 -10   6     1946.19     1887.43    121.45 o 
   9 -10   6      513.23      643.09    116.39 o 
  10 -10   6     1564.67     1478.12    100.04 o 
  11 -10   6       51.91      274.08     98.10 o 
  12 -10   6     2036.52     1946.59     95.76 o 
  13 -10   6      436.95      456.06    115.32 o 
 -12  -9   6      144.17      112.61    122.84 o 
 -11  -9   6       31.92      129.67     98.42 o 
 -10  -9   6      291.47      352.70     10.62 o 
  -9  -9   6     1905.54     1893.46    197.06 o 
  -8  -9   6     2174.56     2098.29    233.13 o 
  -7  -9   6      452.85      491.77     61.42 o 
  -6  -9   6      191.87      212.24     45.14 o 
  -5  -9   6     1198.62     1424.92    105.16 o 
  -4  -9   6     2463.62     2910.68    145.65 o 
  -3  -9   6        4.74       18.27     86.97 o 
  -2  -9   6    10218.83    10039.21    125.40 o 
  -1  -9   6      163.93      197.83     29.78 o 
   0  -9   6      297.90      324.77     40.48 o 
   1  -9   6     1254.12     1279.06    195.69 o 
   2  -9   6     6709.45     6304.27     28.05 o 
   3  -9   6      242.24      240.35     48.64 o 
   4  -9   6     1076.17     1211.46    170.16 o 
   5  -9   6      883.02      855.78     23.02 o 
   6  -9   6      884.69     1037.01     54.23 o 
   7  -9   6     1751.18     1826.94    333.17 o 
   8  -9   6       71.23      136.95     65.55 o 
   9  -9   6       12.60        2.79     44.90 o 
  10  -9   6      272.72      326.32     46.62 o 
  11  -9   6     1112.35     1008.26     95.55 o 
  12  -9   6      241.77      247.68     63.52 o 
  13  -9   6     3220.36     2942.51    184.27 o 
  14  -9   6       88.51      112.96     71.66 o 
 -12  -8   6      518.82      549.54    169.84 o 
 -11  -8   6      340.98      312.49     45.83 o 
 -10  -8   6     2262.89     1916.37    131.92 o 
  -9  -8   6     1445.02     1396.99    157.51 o 
  -8  -8   6       21.60       22.72     63.44 o 
  -7  -8   6      598.86      680.18     47.95 o 
  -6  -8   6      285.41      330.18     87.82 o 
  -5  -8   6     1447.04     1514.27     52.58 o 
  -4  -8   6       22.07       80.64    113.44 o 
  -3  -8   6     1638.10     1726.49    109.09 o 
  -2  -8   6       69.90       86.23     51.18 o 
  -1  -8   6     1676.24     1563.86    171.99 o 
   0  -8   6     1832.05     1839.72     37.27 o 
   1  -8   6    10871.27    10611.87    415.08 o 
   2  -8   6      633.74      580.16    132.62 o 
   3  -8   6      191.53      273.43     74.13 o 
   4  -8   6     1476.56     1650.08    137.88 o 
   5  -8   6     7234.20     6791.27     34.45 o 
   6  -8   6     1488.88     1727.76     51.04 o 
   7  -8   6      411.17      422.50     64.21 o 
   8  -8   6       91.27      132.94     64.19 o 
   9  -8   6     1843.27     1920.51     96.92 o 
  10  -8   6     1371.36     1520.61    145.18 o 
  11  -8   6     1192.42     1394.27    269.42 o 
  12  -8   6      532.81      631.63    132.38 o 
  13  -8   6       36.71       69.50    140.78 o 
  14  -8   6      242.99      351.60    113.53 o 
 -12  -7   6      378.32      436.94     94.93 o 
 -11  -7   6      308.83      498.97    121.76 o 
 -10  -7   6      192.60      154.95      6.28 o 
  -9  -7   6      463.31      479.93     72.67 o 
  -8  -7   6      169.47      198.46     25.23 o 
  -7  -7   6     1562.27     1514.94    243.63 o 
  -6  -7   6      151.41      146.74     65.05 o 
  -5  -7   6      392.31      280.68     65.35 o 
  -4  -7   6      894.55      908.41     62.98 o 
  -3  -7   6      243.49      258.06     41.42 o 
  -2  -7   6     4677.62     4449.90    162.53 o 
  -1  -7   6       43.14       56.71     47.14 o 
   0  -7   6     1044.35     1249.79    181.31 o 
   1  -7   6     2318.67     2507.25     76.48 o 
   2  -7   6     4776.99     4887.50    112.03 o 
   3  -7   6      661.53      851.77    116.64 o 
   4  -7   6       92.86       86.92     49.24 o 
   5  -7   6      843.34      897.54     60.12 o 
   6  -7   6     1595.84     1789.61     77.43 o 
   7  -7   6       27.48       39.36    139.85 o 
   8  -7   6     4755.01     4446.13     40.31 o 
   9  -7   6      804.35      999.15     46.03 o 
  10  -7   6       10.30       30.43     50.32 o 
  11  -7   6      317.83      320.83     96.15 o 
  12  -7   6        7.12       43.24     47.87 o 
  13  -7   6     1330.35     1385.18     69.22 o 
  14  -7   6      657.89      676.02     24.89 o 
 -12  -6   6      943.94      807.33     38.16 o 
 -11  -6   6      413.11      549.71     96.04 o 
 -10  -6   6     1413.54     1519.11    102.86 o 
  -9  -6   6     5819.62     5282.06     62.68 o 
  -8  -6   6     1896.17     2238.49     65.92 o 
  -7  -6   6      632.91      653.69     57.82 o 
  -6  -6   6     1064.24     1437.07    157.57 o 
  -5  -6   6     8215.85     7819.77     29.27 o 
  -4  -6   6     1561.88     1554.71    230.96 o 
  -3  -6   6     2705.93     2614.45     80.44 o 
  -2  -6   6      302.37      292.38     53.15 o 
  -1  -6   6       19.38       16.75     30.87 o 
   0  -6   6     3529.77     3906.52    105.40 o 
   1  -6   6     1934.49     2218.99    169.59 o 
   2  -6   6      641.88      714.02     74.75 o 
   3  -6   6     1284.99     1216.81     37.29 o 
   4  -6   6     4269.54     4289.20    148.31 o 
   5  -6   6    11179.77    11152.69    304.70 o 
   6  -6   6       83.98       75.69     64.69 o 
   7  -6   6      914.84     1031.28     67.24 o 
   8  -6   6        0.35        0.89    100.64 o 
   9  -6   6      503.56      500.65     86.34 o 
  10  -6   6     3512.61     3228.12    342.94 o 
  11  -6   6      334.50      317.60     33.97 o 
  12  -6   6      168.87      231.56     74.55 o 
  13  -6   6      681.61      721.97     75.50 o 
  14  -6   6        1.39        2.87      6.85 o 
 -13  -5   6     1370.57     1499.73    147.51 o 
 -12  -5   6      306.30      437.75     70.19 o 
 -11  -5   6        0.27       15.33     23.73 o 
 -10  -5   6     1459.81     1408.63     60.08 o 
  -9  -5   6      115.21      150.13     84.24 o 
  -8  -5   6     1891.94     1947.72     82.72 o 
  -7  -5   6      902.73      857.76     84.85 o 
  -6  -5   6     1284.74     1337.63    242.75 o 
  -5  -5   6      480.05      467.08     26.30 o 
  -4  -5   6     8787.42     8353.20     68.81 o 
  -3  -5   6     1964.33     2125.33    154.48 o 
  -2  -5   6     6164.06     5828.07     63.28 o 
  -1  -5   6      204.17      277.45     36.99 o 
   0  -5   6     3593.73     3038.62    156.71 o 
   1  -5   6       49.20       67.12     57.88 o 
   2  -5   6     7422.84     7069.05    114.59 o 
   3  -5   6      575.29      551.79     33.25 o 
   4  -5   6     1852.48     1998.21     88.37 o 
   5  -5   6      256.24      238.00      6.42 o 
   6  -5   6      946.84      798.67     37.99 o 
   7  -5   6      134.76      149.22    133.75 o 
   8  -5   6     1643.26     1706.65    118.39 o 
   9  -5   6     2621.68     2623.86     37.23 o 
  10  -5   6        0.04        0.00    133.61 o 
  11  -5   6      668.53      629.10    117.89 o 
  12  -5   6      170.05      204.66     55.14 o 
  13  -5   6      219.60      388.04     87.55 o 
  14  -5   6      938.86      953.94     65.02 o 
  15  -5   6      852.19     1518.17    126.37 o 
 -15  -4   6       14.54        3.72     90.74 o 
 -14  -4   6      398.30      528.14    224.75 o 
 -13  -4   6      237.30      338.75     68.40 o 
 -12  -4   6     1429.62     1303.13     51.66 o 
 -11  -4   6      763.07      730.58    275.24 o 
 -10  -4   6     3812.36     3928.18     77.09 o 
  -9  -4   6     2456.61     2193.06    152.78 o 
  -8  -4   6      218.40      243.56     66.64 o 
  -7  -4   6      372.72      486.70     27.70 o 
  -6  -4   6     1124.27     1571.75     70.92 o 
  -5  -4   6    14860.01    13896.68    119.35 o 
  -4  -4   6     1035.29      930.00     52.03 o 
  -3  -4   6      813.56     1040.41    179.55 o 
  -2  -4   6     1228.62     1358.82     37.88 o 
  -1  -4   6    25095.04    25208.23    142.39 o 
   0  -4   6       95.87      271.95     92.02 o 
   1  -4   6    13645.76    13592.60    159.77 o 
   2  -4   6     2141.17     2274.81    103.35 o 
   3  -4   6      146.31      212.75     19.02 o 
   4  -4   6     1337.63     1357.77    146.86 o 
   5  -4   6     1310.02     1371.31    135.09 o 
   6  -4   6      109.97      141.53    159.91 o 
   7  -4   6      353.23      351.52     48.39 o 
   8  -4   6      954.36     1034.96     53.05 o 
   9  -4   6     1576.69     1485.06     23.73 o 
  10  -4   6     3317.85     3560.87    104.09 o 
  11  -4   6       62.47       98.65     83.29 o 
  12  -4   6       33.72       29.33     26.76 o 
  13  -4   6       77.87      244.29    109.23 o 
  14  -4   6      505.87      533.97     33.76 o 
  15  -4   6       11.31       89.22     62.82 o 
 -15  -3   6       12.03       18.15     27.92 o 
 -14  -3   6       47.07      145.18     96.79 o 
 -13  -3   6     1748.08     1516.94     38.16 o 
 -12  -3   6        0.28        0.00     51.43 o 
 -11  -3   6     1727.46     2029.64     92.33 o 
 -10  -3   6     4473.60     4755.69     99.35 o 
  -9  -3   6     7073.90     6404.10     55.41 o 
  -8  -3   6     1551.65     1547.77    192.67 o 
  -7  -3   6     1989.79     2571.11     74.27 o 
  -6  -3   6     2020.49     2186.96     39.17 o 
  -5  -3   6      222.70      284.01     28.70 o 
  -4  -3   6     2138.75     2371.51     78.16 o 
  -3  -3   6     1334.27     1371.82     52.71 o 
  -2  -3   6     1975.15     1925.11     22.21 o 
  -1  -3   6      152.62      111.88     29.49 o 
   0  -3   6     1284.60     1339.61     38.73 o 
   1  -3   6     2569.74     2634.10     35.55 o 
   2  -3   6      606.40      687.77     48.78 o 
   3  -3   6     5066.39     5051.80    120.14 o 
   4  -3   6      362.69      686.24     91.90 o 
   5  -3   6     1798.77     1787.49     87.57 o 
   6  -3   6      583.57      662.96     76.93 o 
   7  -3   6      736.60      741.78    101.66 o 
   8  -3   6     1063.90      945.10    217.54 o 
   9  -3   6      273.29      361.09     54.91 o 
  10  -3   6       39.16       19.10     71.85 o 
  11  -3   6     2837.11     3007.89     83.85 o 
  12  -3   6       64.50       59.56     10.21 o 
  13  -3   6     3602.02     3523.12     89.57 o 
  14  -3   6      110.34       69.08    106.79 o 
  15  -3   6      264.39      367.37    143.17 o 
 -15  -2   6      200.16      315.95    147.97 o 
 -14  -2   6      270.59      302.46     84.69 o 
 -13  -2   6       13.30        4.65     33.50 o 
 -12  -2   6     1351.82     1404.54    134.01 o 
 -11  -2   6      371.84      370.71     75.16 o 
 -10  -2   6     3859.34     3548.15     66.44 o 
  -9  -2   6       86.82      111.93     57.93 o 
  -8  -2   6       21.52       37.15     20.84 o 
  -7  -2   6     4170.30     4525.32    108.87 o 
  -6  -2   6     1316.38     1697.88     99.25 o 
  -5  -2   6    10757.86     9928.66    507.99 o 
  -4  -2   6      167.57      157.11     19.36 o 
  -3  -2   6      522.90      650.09    148.12 o 
  -2  -2   6       23.36      130.24     89.22 o 
  -1  -2   6       37.51       50.45     10.21 o 
   0  -2   6    35877.36    33195.01    466.34 o 
   1  -2   6     9764.15    10579.72    259.56 o 
   2  -2   6     2086.65     1921.07     47.22 o 
   3  -2   6     2129.20     2473.54    152.86 o 
   4  -2   6       35.88       59.95     93.19 o 
   5  -2   6     5136.87     4514.70     26.66 o 
   6  -2   6    10108.85     9797.12    502.08 o 
   7  -2   6      879.95     1285.66    117.73 o 
   8  -2   6        0.99       18.34     60.51 o 
   9  -2   6      252.51      259.70     48.89 o 
  10  -2   6     9203.50     8587.85    100.36 o 
  11  -2   6     1493.21     1373.91      4.19 o 
  12  -2   6     1137.53     1332.19    187.76 o 
  13  -2   6      120.05      173.02     11.61 o 
  14  -2   6     2047.63     2023.87     82.82 o 
  15  -2   6      221.43      364.61     64.59 o 
 -15  -1   6      763.02      747.77    127.50 o 
 -14  -1   6       76.99       69.80     61.89 o 
 -13  -1   6     1138.02      852.47     95.86 o 
 -12  -1   6      292.83      218.54    118.93 o 
 -11  -1   6       78.61      138.81    131.01 o 
 -10  -1   6       69.46       33.50     73.07 o 
  -9  -1   6      475.35      491.70     38.09 o 
  -8  -1   6     7710.47     7283.12     99.54 o 
  -7  -1   6       43.31      115.94     51.31 o 
  -6  -1   6     1372.63     1973.42    194.50 o 
  -5  -1   6      977.13      824.11     82.63 o 
   0  -1   6     6177.99     5665.69    257.09 o 
   1  -1   6     3129.37     3046.01    146.41 o 
   2  -1   6     1296.81     1386.26    128.30 o 
   3  -1   6    10300.13    10123.68    323.86 o 
   4  -1   6      101.59      249.84    144.48 o 
   5  -1   6     1556.84     1557.72     25.36 o 
   6  -1   6     6938.58     6677.34    136.68 o 
   7  -1   6     3839.72     3723.49     83.52 o 
   8  -1   6     1226.40     1270.59    160.54 o 
   9  -1   6     3269.14     3454.43     84.67 o 
  10  -1   6     1451.47     1689.33     70.41 o 
  11  -1   6       34.92       21.40     47.28 o 
  12  -1   6      208.15      326.86     97.53 o 
  14  -1   6       18.47       85.71     81.50 o 
  15  -1   6      135.81      243.79     51.00 o 
 -15   0   6      357.02      558.38    231.26 o 
 -14   0   6     1172.21     1077.68    115.86 o 
 -13   0   6      327.74      338.75    155.42 o 
 -12   0   6        1.68       43.93    143.28 o 
 -11   0   6     4582.48     4354.69     81.31 o 
 -10   0   6     4707.76     4761.71    115.41 o 
  -9   0   6     3954.23     3379.38    169.73 o 
  -8   0   6       15.61       37.18     75.51 o 
  -7   0   6     4307.50     4238.13     62.73 o 
  -6   0   6     9916.84     8874.51    121.45 o 
  -5   0   6     6128.16     5745.23     81.20 o 
  -4   0   6       98.13      189.23     22.21 o 
  -3   0   6     4349.62     4500.61    150.07 o 
  -2   0   6     3308.30     3163.12    191.71 o 
  -1   0   6    91388.27    88389.35     57.23 o 
   0   0   6    33608.71    31047.67     81.35 o 
   1   0   6    24072.43    21988.35    170.08 o 
   2   0   6     1592.05     1390.19     73.97 o 
   3   0   6     1950.24     1844.68    294.99 o 
   4   0   6       43.36       84.33     68.35 o 
   5   0   6     2189.32     2142.30     58.38 o 
   6   0   6     9155.59    10027.21    536.51 o 
   7   0   6       11.07       29.71     77.63 o 
   8   0   6     1252.94     1254.71     85.85 o 
   9   0   6     2227.17     2143.29    135.87 o 
  10   0   6      306.48      421.18     64.39 o 
  11   0   6      525.83      525.60     38.39 o 
  12   0   6     1177.83     1042.64     28.02 o 
  13   0   6        0.96        2.89     38.09 o 
  14   0   6     1477.97     1877.46    133.55 o 
  15   0   6      164.54      204.25     31.87 o 
 -15   1   6       17.66      162.40    120.98 o 
 -14   1   6      332.34      449.96    220.10 o 
 -13   1   6     4049.40     3511.30     24.20 o 
 -12   1   6      937.68     1009.78    147.04 o 
 -11   1   6     1494.90     1529.43    143.09 o 
 -10   1   6     1992.08     2180.90    117.76 o 
  -9   1   6     5033.97     4998.19    181.47 o 
  -8   1   6      694.72      852.30     59.52 o 
  -7   1   6     4019.55     3825.93    104.45 o 
  -6   1   6        0.54       12.54     67.96 o 
  -5   1   6     2863.02     2744.20    250.11 o 
  -4   1   6       14.27       78.75    127.85 o 
  -3   1   6     2709.92     2896.05    169.14 o 
  -2   1   6       36.67       81.03     64.51 o 
   1   1   6    29131.97    28754.44     76.78 o 
   3   1   6     1825.38     1836.88     86.90 o 
   4   1   6       13.06       41.89     45.63 o 
   5   1   6      794.85      799.33     66.27 o 
   6   1   6     1876.19     1728.92    213.48 o 
   7   1   6     3220.67     2930.67     51.71 o 
   8   1   6     1459.48     1375.87     39.32 o 
   9   1   6       79.47       98.65     13.41 o 
  10   1   6     1192.40     1734.25    165.19 o 
  11   1   6       22.78       53.06     99.52 o 
  12   1   6        0.77       10.24    126.11 o 
  13   1   6     4064.41     4009.66     56.77 o 
  14   1   6      195.80      215.90     83.42 o 
  15   1   6      335.29      350.32     33.50 o 
 -15   2   6      125.76      353.18    182.41 o 
 -14   2   6      353.14      388.08    209.39 o 
 -13   2   6      147.17      141.46     90.74 o 
 -12   2   6      364.14      384.35     53.98 o 
 -11   2   6      627.92      611.71    109.61 o 
 -10   2   6      239.28      447.98     90.27 o 
  -9   2   6       48.66      183.29     40.76 o 
  -8   2   6       97.99      200.54     30.94 o 
  -7   2   6     3179.92     3106.44    108.58 o 
  -6   2   6     2137.66     2207.63    154.25 o 
  -5   2   6     1122.94     1506.39    123.08 o 
  -4   2   6       14.33       78.48     60.05 o 
  -3   2   6      162.24      281.60     57.00 o 
  -2   2   6      100.75      200.85    150.51 o 
  -1   2   6    12373.26    12780.39    192.87 o 
   0   2   6      353.58      812.34     72.10 o 
   1   2   6        4.05       69.94     72.17 o 
   2   2   6     6105.32     5682.44    159.59 o 
   4   2   6     9583.32     9331.73    421.00 o 
   5   2   6     3672.68     3889.15     60.24 o 
   6   2   6     1640.21     1747.42    158.12 o 
   7   2   6       50.70      118.51     36.01 o 
   8   2   6     1415.88     1780.18     93.07 o 
   9   2   6       13.91       51.29    117.47 o 
  10   2   6     3156.71     3006.15     74.00 o 
  11   2   6      251.66      203.98     34.67 o 
  12   2   6       30.19       33.50     22.15 o 
  13   2   6       79.47       68.28     37.62 o 
  14   2   6     1042.37     1345.21    122.15 o 
  15   2   6      150.81      221.22     68.87 o 
 -15   3   6      151.52      278.26    114.00 o 
 -14   3   6      142.09      340.15    198.23 o 
 -13   3   6      673.53      916.21     63.75 o 
 -12   3   6      385.26      368.07     17.68 o 
 -11   3   6      786.74      677.74     59.33 o 
 -10   3   6     2890.40     2633.58    230.57 o 
  -9   3   6       51.74      117.33     85.09 o 
  -8   3   6    24499.20    24394.79    131.77 o 
  -7   3   6     1082.45     1133.59    171.70 o 
  -6   3   6      634.22      553.16     60.03 o 
  -5   3   6      567.59     1086.63    135.95 o 
  -4   3   6    30326.40    28713.35    155.19 o 
  -3   3   6       66.88       87.45    151.32 o 
  -2   3   6     4059.43     4178.10     87.71 o 
  -1   3   6     1418.24     1762.67    133.58 o 
   0   3   6     2816.97     3074.32     84.06 o 
   1   3   6      383.22      480.38     72.13 o 
   2   3   6    16568.25    15880.29    156.65 o 
   3   3   6     3373.45     3295.58     70.50 o 
   4   3   6       58.59       92.31     57.77 o 
   5   3   6        2.29       40.62     28.78 o 
   6   3   6     6670.53     6594.69     92.73 o 
   7   3   6     7375.02     6949.53    169.61 o 
   8   3   6     2244.61     2136.28     75.17 o 
   9   3   6     3892.21     3612.61    159.37 o 
  10   3   6     1543.29     1522.35     73.29 o 
  11   3   6     3766.97     3983.69    134.81 o 
  12   3   6     1499.11     1318.01     50.34 o 
  13   3   6     2390.39     2470.86    114.47 o 
  14   3   6      455.84      432.74     99.33 o 
 -15   4   6      731.81      777.08    131.69 o 
 -14   4   6      936.45     1321.51    174.49 o 
 -13   4   6       35.49      143.32     59.10 o 
 -12   4   6      529.14      636.09    168.91 o 
 -11   4   6     2041.40     1777.54    100.28 o 
 -10   4   6     1668.47     1952.03     74.44 o 
  -9   4   6       99.01      139.96     87.20 o 
  -8   4   6      514.34      530.05     38.49 o 
  -7   4   6     3115.64     2854.97     80.26 o 
  -6   4   6     3476.18     3711.50    246.15 o 
  -5   4   6     1488.47     1334.89     60.63 o 
  -4   4   6      584.03     1010.62    289.43 o 
  -3   4   6     4682.81     4651.48     69.07 o 
  -2   4   6       31.78       24.63      4.65 o 
  -1   4   6    15483.26    14803.22    280.99 o 
   0   4   6      150.76      133.67     51.03 o 
   1   4   6     3781.58     3877.99     80.02 o 
   2   4   6      958.31     1075.53     78.50 o 
   3   4   6     2284.43     2494.43     74.54 o 
   4   4   6      360.10      398.06     26.82 o 
   5   4   6     5425.53     5276.46    123.56 o 
   6   4   6     8377.94     7902.84     36.78 o 
   7   4   6     4323.28     4016.00     93.79 o 
   8   4   6      891.16     1520.33    118.18 o 
   9   4   6     6480.18     6577.29    104.70 o 
  10   4   6     3082.63     2711.26     65.66 o 
  11   4   6      253.36      371.66     35.36 o 
  12   4   6      306.39      412.03     92.61 o 
  13   4   6       50.77       72.86    156.98 o 
  14   4   6     1140.90     1188.03     29.01 o 
 -15   5   6     1088.41     1082.33    100.97 o 
 -14   5   6      437.95      547.22    183.34 o 
 -13   5   6       33.93      117.73     53.51 o 
 -12   5   6       68.36       71.66    131.69 o 
 -11   5   6       26.12       24.88     93.92 o 
 -10   5   6      722.29      917.62    107.58 o 
  -9   5   6     1028.63     1422.78    122.95 o 
  -8   5   6     4166.00     3881.22    116.92 o 
  -7   5   6      667.64      583.75     49.19 o 
  -6   5   6     2915.53     3064.46    187.25 o 
  -5   5   6      343.02      462.58     59.95 o 
  -4   5   6     2588.81     2631.26    147.87 o 
  -3   5   6     3200.54     3728.26     92.77 o 
  -2   5   6     4209.55     3917.74     80.21 o 
  -1   5   6     1535.25     1765.54    121.71 o 
   0   5   6      745.56      833.76     82.62 o 
   1   5   6      172.86      208.08     26.97 o 
   2   5   6     2449.55     2652.64     72.04 o 
   3   5   6     4417.61     4180.66    122.15 o 
   4   5   6     7215.76     6918.67     59.70 o 
   5   5   6     1049.03     1065.25     17.89 o 
   6   5   6      738.26      665.31     50.26 o 
   7   5   6     2497.53     2422.78     61.83 o 
   8   5   6     2901.21     2619.18    108.82 o 
   9   5   6     3442.06     3684.32    115.03 o 
  10   5   6       11.62        7.45    116.33 o 
  11   5   6      837.10      832.13     44.39 o 
  12   5   6      128.03      187.34     45.60 o 
  13   5   6     1163.91     1463.23    234.99 o 
  14   5   6       22.92      129.82     32.11 o 
 -15   6   6        0.57       56.77     31.18 o 
 -14   6   6        5.03       57.70    125.64 o 
 -13   6   6      496.58      569.09     50.72 o 
 -12   6   6      315.73      481.14     83.29 o 
 -11   6   6       63.32       64.45     22.34 o 
 -10   6   6      469.20      532.92    113.25 o 
  -9   6   6       20.67       39.81      7.45 o 
  -8   6   6      174.87      337.15     67.10 o 
  -7   6   6     1982.40     2147.17    160.96 o 
  -6   6   6       91.72      108.46      7.12 o 
  -5   6   6     5844.60     5198.82     45.12 o 
  -4   6   6     1243.08     1676.84    103.91 o 
  -3   6   6     4166.75     4335.75    105.91 o 
  -2   6   6     5554.47     5251.71    104.94 o 
  -1   6   6    27364.77    25672.36    927.38 o 
   0   6   6     4632.84     4450.30     55.51 o 
   1   6   6       92.69       57.23     27.18 o 
   2   6   6        0.00        2.58    106.02 o 
   3   6   6     4455.57     4410.98     87.80 o 
   4   6   6      941.02     1353.49    134.10 o 
   5   6   6      405.02      346.48     20.01 o 
   6   6   6      372.06      466.41     35.39 o 
   7   6   6       10.10       74.09    107.94 o 
   8   6   6     2258.61     2408.90     69.30 o 
   9   6   6     3025.01     3058.88    234.06 o 
  10   6   6     3089.96     3152.23     58.85 o 
  12   6   6      279.21      269.89     34.43 o 
  13   6   6      257.34      378.30     60.49 o 
  14   6   6       82.16      176.36     86.08 o 
 -14   7   6       90.50       76.31     26.06 o 
 -13   7   6      596.91      476.02      1.40 o 
 -12   7   6      585.08      616.55    200.55 o 
 -11   7   6       93.41      250.28    129.77 o 
 -10   7   6       65.36       92.77     41.90 o 
  -9   7   6      187.95      341.69     69.55 o 
  -8   7   6     1669.48     1733.53     66.00 o 
  -7   7   6       55.93       26.56     87.22 o 
  -6   7   6       42.66       81.92     26.00 o 
  -5   7   6      298.18      242.51      8.87 o 
  -4   7   6     3332.56     3122.00     71.76 o 
  -3   7   6      674.80      730.55    174.06 o 
  -2   7   6     2136.30     2255.91    102.76 o 
  -1   7   6      466.98      512.73    103.48 o 
   0   7   6     7606.41     7481.61     94.78 o 
   1   7   6     2679.34     2669.31     95.03 o 
   2   7   6    13335.60    13584.54    135.01 o 
   3   7   6     2590.59     2658.53     55.13 o 
   4   7   6        1.81        0.00      8.32 o 
   5   7   6      804.20     1005.51     59.00 o 
   6   7   6      515.38      484.59     41.94 o 
   7   7   6     6623.84     6169.24    198.18 o 
   8   7   6      197.23      348.50     78.31 o 
   9   7   6      118.15      211.26    170.77 o 
  10   7   6        4.93       16.75     29.78 o 
  11   7   6     1161.44     1357.80     47.00 o 
  13   7   6      830.25      772.43     27.92 o 
 -14   8   6       10.44        3.72     45.60 o 
 -13   8   6     1279.43     1228.91     81.43 o 
 -12   8   6     2859.12     3232.11    145.18 o 
 -11   8   6      106.71      166.01     51.92 o 
 -10   8   6        0.87       36.07    127.81 o 
  -9   8   6      317.50      456.86    112.91 o 
  -8   8   6     2951.71     3269.13     85.71 o 
  -7   8   6        5.83       33.06     21.47 o 
  -6   8   6     1319.61     1686.93     57.72 o 
  -5   8   6     9301.41     8974.87    101.68 o 
  -4   8   6       39.95       51.42     33.63 o 
  -3   8   6      355.35      349.75     14.96 o 
  -2   8   6      537.79      511.65     86.44 o 
  -1   8   6     1446.27     1658.12     48.98 o 
   0   8   6     2783.11     3075.07    155.88 o 
   1   8   6      489.96      504.38     73.54 o 
   2   8   6       25.38       59.81    113.04 o 
   3   8   6     4813.05     4505.12     82.15 o 
   4   8   6     2005.18     1907.02     82.36 o 
   5   8   6      248.28      265.32    111.42 o 
   6   8   6     1023.11     1494.74    108.11 o 
   7   8   6     2802.39     2997.56     96.55 o 
   8   8   6      313.10      310.50     71.66 o 
   9   8   6       41.77       62.35    163.33 o 
  10   8   6     4475.12     4461.49    173.56 o 
  11   8   6       78.31       71.66     75.85 o 
  13   8   6       18.13        6.51     86.08 o 
 -13   9   6     1643.24     1629.55    161.93 o 
 -12   9   6       66.04       69.80    128.89 o 
 -11   9   6        0.61        5.58     44.67 o 
 -10   9   6     1808.00     1816.63     23.66 o 
  -9   9   6     1103.71     1019.80     29.53 o 
  -8   9   6       66.95       83.08     79.80 o 
  -7   9   6     6125.37     5967.20     61.35 o 
  -6   9   6      524.65      581.53     48.39 o 
  -5   9   6     5961.55     5759.82    104.91 o 
  -4   9   6       22.37       56.14     54.33 o 
  -3   9   6      508.77      451.59     26.16 o 
  -2   9   6     1419.46     1298.10    125.06 o 
  -1   9   6       46.32       45.23     37.93 o 
   0   9   6     1372.41     1678.25     96.30 o 
   1   9   6     7272.13     6408.53     61.89 o 
   3   9   6     5938.22     5557.82     54.91 o 
   4   9   6      177.17      237.01    124.71 o 
   5   9   6        6.44       36.30     16.24 o 
   6   9   6     1671.93     1672.59     64.53 o 
   7   9   6     3441.06     3655.43    153.15 o 
   8   9   6      180.12      117.05     73.12 o 
   9   9   6      387.27      472.30    101.91 o 
  10   9   6        6.13       13.96     61.89 o 
  11   9   6      969.08      865.49    208.00 o 
  12   9   6        8.61       67.47    120.52 o 
 -13  10   6        5.33        5.58    157.28 o 
 -12  10   6      933.89      962.28    192.18 o 
 -11  10   6      339.01      355.50    192.18 o 
 -10  10   6     1288.58     1352.31     68.63 o 
  -9  10   6       40.97       79.79     61.89 o 
  -8  10   6     1117.17     1204.18     81.52 o 
  -7  10   6     6059.40     5598.56    120.79 o 
  -6  10   6       13.77       20.69     37.20 o 
  -5  10   6     1168.54     1198.17     83.36 o 
  -4  10   6      996.62     1255.37    131.82 o 
  -3  10   6      452.46      505.01     73.36 o 
  -2  10   6     1614.95     1532.79     66.02 o 
  -1  10   6       14.20       65.45     69.80 o 
   0  10   6      821.51      830.02     75.82 o 
   1  10   6      391.26      440.77    130.83 o 
   2  10   6       18.55       51.31     80.55 o 
   3  10   6     3017.99     2823.85    110.75 o 
   4  10   6      703.83      873.11    181.47 o 
   5  10   6      948.64     1427.20    110.62 o 
   6  10   6      356.79      516.60     66.35 o 
   7  10   6      286.34      360.22     64.68 o 
   8  10   6     4821.09     4389.37    187.52 o 
   9  10   6       53.72       61.42    146.11 o 
  10  10   6     2344.12     2464.33    199.62 o 
  11  10   6       58.92       49.32    215.91 o 
  12  10   6      209.00      325.72     81.43 o 
 -12  11   6      261.10      346.66    122.38 o 
 -11  11   6        3.61       24.66    202.88 o 
 -10  11   6     1332.44     1592.36     53.74 o 
  -9  11   6      198.32      243.59    111.21 o 
  -8  11   6     1463.75     1697.20     98.42 o 
  -7  11   6     1724.32     1511.37     55.49 o 
  -6  11   6     3219.23     2997.00     68.47 o 
  -5  11   6        0.26       20.41     37.10 o 
  -4  11   6     3784.90     3727.39     89.38 o 
  -3  11   6      307.08      325.72     25.59 o 
  -2  11   6      334.49      255.47     25.36 o 
  -1  11   6      415.04      432.30     51.88 o 
   0  11   6     2116.47     2454.00    134.14 o 
   1  11   6     1776.08     2001.17    142.63 o 
   3  11   6       17.82        9.31     88.92 o 
   4  11   6      119.58      127.50     90.48 o 
   5  11   6     1684.05     1888.58    190.55 o 
   6  11   6        4.73        4.28     49.21 o 
   7  11   6     1720.37     1568.35     31.63 o 
   8  11   6       87.78       65.14     63.96 o 
   9  11   6       67.81       79.10    111.68 o 
  10  11   6      283.78      224.28    232.66 o 
  11  11   6      751.50      670.06     19.08 o 
 -12  12   6     1420.11     1711.45     84.22 o 
 -11  12   6      969.45     1013.00    123.31 o 
 -10  12   6      149.83      301.17    142.87 o 
  -9  12   6        0.02       44.10    106.51 o 
  -8  12   6      941.02     1057.21    148.44 o 
  -7  12   6     6446.53     5940.27    110.28 o 
  -6  12   6       98.16      194.64     47.01 o 
  -5  12   6      257.86      425.24    159.10 o 
  -4  12   6      138.66      126.57    106.56 o 
  -3  12   6     1478.86     1567.90     37.69 o 
  -2  12   6      861.73      933.77     58.16 o 
  -1  12   6      218.37      174.70     85.06 o 
   0  12   6     5119.33     4598.24    144.09 o 
   1  12   6     1864.59     2182.11    126.47 o 
   2  12   6     2336.80     2058.81     94.46 o 
   3  12   6        3.45       54.75     43.04 o 
   4  12   6     1621.79     1871.68    136.57 o 
   5  12   6       63.85       81.34     30.33 o 
   6  12   6     1508.18     1444.73    147.04 o 
   7  12   6      291.82      406.18     98.65 o 
   8  12   6     1430.04     1182.85    233.13 o 
   9  12   6      184.43      290.36    138.67 o 
  10  12   6      891.06      778.01     83.76 o 
 -10  13   6      270.89      288.50     82.83 o 
  -9  13   6       35.67       52.12    105.63 o 
  -8  13   6      485.94      536.98     86.55 o 
  -7  13   6      311.86      430.42    199.62 o 
  -6  13   6       14.02      141.46    182.41 o 
  -5  13   6      166.15      164.19     21.40 o 
  -4  13   6     2511.60     2646.54    106.09 o 
  -3  13   6      271.86      280.31     26.29 o 
  -2  13   6     1521.86     1577.76     40.02 o 
  -1  13   6      757.68      774.23     82.59 o 
   0  13   6     1078.65     1148.92     94.23 o 
   1  13   6     2329.23     2742.37    107.69 o 
   2  13   6       71.97       68.07     15.12 o 
   3  13   6     2674.84     2568.01    159.84 o 
   4  13   6      161.50      241.39     62.40 o 
   5  13   6       66.47      135.13    103.02 o 
   6  13   6      221.02      329.54    119.19 o 
   7  13   6     2865.52     2428.11     71.27 o 
   8  13   6       25.01      122.68    130.62 o 
   9  13   6        0.20        6.05     89.34 o 
  -7  14   6     2559.64     2411.29     54.91 o 
  -6  14   6      163.89      163.83     96.79 o 
  -5  14   6      326.02      521.88     82.59 o 
  -4  14   6       10.78       14.89    113.60 o 
  -3  14   6      460.02      617.05     60.92 o 
  -2  14   6       53.36      113.08     43.27 o 
  -1  14   6      789.51      795.02    136.57 o 
   0  14   6       23.50       22.83     25.85 o 
   1  14   6      254.37      226.43     64.51 o 
   2  14   6       56.11       18.61    142.70 o 
   3  14   6     1394.88     1262.89     82.36 o 
   4  14   6     1983.96     1848.47    184.96 o 
   5  14   6       55.49       98.94    103.98 o 
   6  14   6      284.05      444.57    100.39 o 
   7  14   6      235.59      389.96     85.06 o 
   8  14   6      999.38     1572.15    125.69 o 
  -9  15   6      346.22      355.97    204.28 o 
  -8  15   6      578.84      591.42    227.08 o 
  -7  15   6      569.48      694.26    222.42 o 
  -6  15   6      526.47      670.06    204.74 o 
  -5  15   6        6.11       32.89    100.79 o 
  -4  15   6     2934.63     2886.39    277.33 o 
  -3  15   6      282.95      248.48    130.71 o 
  -2  15   6       27.16       24.84     97.25 o 
  -1  15   6       11.63       12.10     72.56 o 
   0  15   6     1509.21     1794.77     69.96 o 
   1  15   6      444.18      498.55     67.62 o 
   2  15   6       51.40       57.18     82.92 o 
   3  15   6       67.19       59.96      7.21 o 
   4  15   6      324.59      364.33     21.71 o 
   5  15   6      149.98      201.15    104.98 o 
   6  15   6       22.97       30.67     77.60 o 
   7  15   6     1920.47     1992.60    112.14 o 
  -8  16   6        9.81      286.64    206.14 o 
  -7  16   6      374.27      277.80     17.68 o 
  -6  16   6       23.26       19.54     47.00 o 
  -5  16   6       85.67       49.32    128.26 o 
  -4  16   6      147.72      163.19     46.30 o 
  -3  16   6      878.89      844.53     56.16 o 
  -2  16   6       20.81       72.73     48.32 o 
  -1  16   6      144.43      175.15     32.27 o 
   0  16   6     1223.21     1334.26     53.05 o 
   1  16   6        0.22        4.90     18.05 o 
   2  16   6       81.98       49.86     14.89 o 
   3  16   6      100.97       94.46     45.60 o 
   4  16   6     1266.75     1118.29     29.32 o 
   5  16   6       35.87       47.93     64.92 o 
  -6  17   6       39.03       87.95    115.40 o 
  -5  17   6      248.09      221.49     35.36 o 
  -4  17   6     1413.02     1570.04     72.12 o 
  -3  17   6      322.38      412.75     91.74 o 
  -2  17   6      339.56      336.36     54.00 o 
  -1  17   6       94.03       69.80    106.88 o 
   0  17   6      433.45      450.38     23.96 o 
   1  17   6     1069.39     1332.84    243.83 o 
   2  17   6       48.81       38.16     99.33 o 
   3  17   6      289.29      286.07    113.19 o 
  -2 -18   7      660.02      707.65    115.70 o 
  -1 -18   7      566.20      500.68     62.57 o 
   0 -18   7       80.82      121.02     53.05 o 
   1 -18   7      774.72      848.88    126.22 o 
   2 -18   7       24.68       46.57     19.78 o 
   3 -18   7      528.96      508.23     45.83 o 
   4 -18   7        0.04      131.13    116.59 o 
  -5 -17   7      400.33      426.22     68.17 o 
  -4 -17   7      293.66      297.04     85.39 o 
  -3 -17   7       32.70       95.84     45.83 o 
  -2 -17   7      164.66      178.34     29.55 o 
  -1 -17   7      219.53      239.46    116.56 o 
   0 -17   7     3290.61     3165.94    117.03 o 
   1 -17   7      155.70      145.51    104.38 o 
   2 -17   7     1184.58     1829.91    146.19 o 
   3 -17   7        3.49       61.87    122.38 o 
   4 -17   7     1421.02     1778.02    161.93 o 
   5 -17   7        4.98      243.36    201.95 o 
   6 -17   7     2227.96     2186.54    185.20 o 
   7 -17   7      388.02      405.29     85.15 o 
  -6 -16   7     2156.19     2189.47    108.28 o 
  -5 -16   7        0.07       13.74     10.69 o 
  -4 -16   7       61.46      141.13     52.56 o 
  -3 -16   7     1042.61     1458.69    113.97 o 
  -2 -16   7     1728.44     2006.91    104.50 o 
  -1 -16   7     2833.57     2814.80    126.85 o 
   0 -16   7       13.93       22.34    144.71 o 
   1 -16   7      782.80      738.86     43.27 o 
   2 -16   7      161.47      335.40     95.20 o 
   3 -16   7     2068.12     2025.31    171.47 o 
   4 -16   7     1276.26     1048.04    327.59 o 
   5 -16   7       13.31       26.06    196.36 o 
   6 -16   7        9.81      226.15    155.88 o 
   7 -16   7     3096.39     3089.26    222.89 o 
   8 -16   7       96.31      100.04      0.47 o 
  -8 -15   7       83.17      111.29     76.08 o 
  -7 -15   7      499.82      466.81     38.79 o 
  -6 -15   7      145.44      151.69     45.83 o 
  -5 -15   7     3127.43     2937.98     65.34 o 
  -4 -15   7      258.84      260.58    100.66 o 
  -3 -15   7      722.15     1182.00    105.63 o 
  -2 -15   7      143.32      255.47    131.25 o 
  -1 -15   7      540.78      518.78     56.44 o 
   0 -15   7     6834.46     6186.43    192.18 o 
   1 -15   7      249.47      314.47     30.73 o 
   2 -15   7     1189.31     1110.82     87.01 o 
   3 -15   7      456.75      404.28     34.72 o 
   4 -15   7     1781.20     1589.08    246.62 o 
   5 -15   7       47.15       15.82     88.41 o 
   6 -15   7     2708.79     2762.14    144.25 o 
   7 -15   7       63.67       80.97     26.06 o 
   8 -15   7      134.77      107.02    100.04 o 
   9 -15   7       72.87      184.73     89.34 o 
  -9 -14   7      188.16      181.47    143.93 o 
  -8 -14   7     1602.09     1672.56    132.35 o 
  -7 -14   7       27.04       18.09     66.44 o 
  -6 -14   7      818.46      800.04     36.92 o 
  -5 -14   7        5.38        4.65     77.81 o 
  -4 -14   7      126.44      249.02     92.28 o 
  -3 -14   7        2.48       36.57     54.68 o 
  -2 -14   7     2225.34     2354.26    116.33 o 
  -1 -14   7     1054.54     1064.99     66.01 o 
   0 -14   7      767.53      659.23     99.81 o 
   1 -14   7      178.44      187.40     48.86 o 
   2 -14   7       51.44       61.42     85.04 o 
   3 -14   7     2547.00     2521.80    126.11 o 
   4 -14   7       99.53      118.59     42.00 o 
   5 -14   7       18.57       70.14     51.07 o 
   6 -14   7      100.46      137.27     54.44 o 
   7 -14   7     2849.76     3001.78     94.93 o 
   8 -14   7      644.29      697.51    134.94 o 
   9 -14   7     2773.17     2613.70     50.72 o 
  10 -14   7      299.88      372.26    118.19 o 
 -10 -13   7       41.28       54.91     80.62 o 
  -9 -13   7      545.32      381.58     41.41 o 
  -8 -13   7        0.80        0.00    131.73 o 
  -7 -13   7        0.98       41.20    108.90 o 
  -6 -13   7      233.88      365.35     61.46 o 
  -5 -13   7     1181.94     1490.25    101.89 o 
  -4 -13   7        9.58       67.10     41.41 o 
  -3 -13   7        0.85       26.74     92.14 o 
  -2 -13   7      109.67      214.95    141.22 o 
  -1 -13   7      310.70      333.39     20.43 o 
   0 -13   7     5595.54     5109.68     99.11 o 
   1 -13   7     1282.92     1528.29     93.93 o 
   2 -13   7       62.17      114.45     54.75 o 
   3 -13   7     1183.13     1321.41    273.84 o 
   4 -13   7     2404.00     2937.67    149.73 o 
   5 -13   7     1528.11     1645.23    141.10 o 
   6 -13   7     2814.10     2643.95     72.12 o 
   7 -13   7      229.74      187.99    146.58 o 
   8 -13   7      118.59      139.60    157.28 o 
   9 -13   7     1001.97     1135.38     37.23 o 
  10 -13   7      618.45      527.67    115.40 o 
  11 -13   7        3.42        0.93    174.49 o 
 -11 -12   7      126.22      147.04    204.28 o 
 -10 -12   7       38.70      116.67     58.94 o 
  -9 -12   7      924.10      909.04     67.70 o 
  -8 -12   7     2409.42     2188.90     84.46 o 
  -7 -12   7     3833.64     3285.46    195.67 o 
  -6 -12   7     1041.16     1270.25    184.50 o 
  -5 -12   7       68.84      160.39     74.68 o 
  -4 -12   7      144.78      147.76     46.53 o 
  -3 -12   7    13943.76    13850.76    123.98 o 
  -2 -12   7      158.87      201.92     47.23 o 
  -1 -12   7     2714.46     2372.71    168.91 o 
   0 -12   7      260.72      270.96     32.68 o 
   1 -12   7      723.97      740.39     87.95 o 
   2 -12   7     2666.77     2441.94    181.47 o 
   3 -12   7    10438.63    10983.92    470.90 o 
   4 -12   7     1035.23     1225.65     81.67 o 
   5 -12   7      715.21      756.83     41.12 o 
   6 -12   7     2225.34     2166.99     26.06 o 
   7 -12   7     9431.84     8948.56    160.07 o 
   8 -12   7     2049.78     2134.94     79.10 o 
   9 -12   7     1513.03     1564.55     89.34 o 
  10 -12   7       66.34       61.42     52.87 o 
  11 -12   7        3.35        7.45    126.49 o 
  12 -12   7      286.56      296.72    109.82 o 
 -11 -11   7      885.12      777.55     65.14 o 
 -10 -11   7      104.61      131.27    128.68 o 
  -9 -11   7     2524.81     2180.23     91.44 o 
  -8 -11   7      155.84      333.63    124.70 o 
  -7 -11   7      758.53      975.30    158.25 o 
  -6 -11   7      366.02      334.10     26.52 o 
  -5 -11   7     3115.75     3078.11    109.35 o 
  -4 -11   7     3074.25     3275.96     68.09 o 
  -3 -11   7     2029.13     2262.09    107.03 o 
  -2 -11   7     3470.55     3554.92    107.48 o 
  -1 -11   7      359.45      431.42     59.12 o 
   0 -11   7     7149.50     7075.34     74.92 o 
   1 -11   7     1392.53     1406.05     47.64 o 
   2 -11   7     2419.37     2530.11    115.80 o 
   3 -11   7     1109.55     1498.76     96.55 o 
   4 -11   7     3550.92     3333.29    150.76 o 
   5 -11   7      220.78      233.03     32.90 o 
   6 -11   7     5319.04     4801.61     92.83 o 
   7 -11   7     2156.31     2627.54    115.65 o 
   8 -11   7      909.23      858.90     43.91 o 
   9 -11   7     1091.50     1005.09     72.82 o 
  10 -11   7     2635.03     2407.15    231.50 o 
  11 -11   7     3011.38     2956.28    136.11 o 
  12 -11   7     1030.95      932.76    125.17 o 
  13 -11   7       33.91       92.48     51.19 o 
 -12 -10   7      459.31      429.96     73.06 o 
 -11 -10   7        5.11       28.38     17.68 o 
 -10 -10   7      175.93      207.43     65.47 o 
  -9 -10   7       15.95       52.05     98.60 o 
  -8 -10   7       20.63       22.91      4.65 o 
  -7 -10   7       24.36       31.57     26.55 o 
  -6 -10   7     1009.24      978.92     44.90 o 
  -5 -10   7       10.43       21.69     41.73 o 
  -4 -10   7      691.79      722.37     61.25 o 
  -3 -10   7      742.27     1368.22    140.30 o 
  -2 -10   7      812.81      811.40     21.63 o 
  -1 -10   7     6452.53     5958.37    129.07 o 
   0 -10   7       14.06      129.30    135.69 o 
   1 -10   7     1633.75     2197.72    108.51 o 
   2 -10   7      240.18      283.20     37.55 o 
   3 -10   7     6469.22     6301.98    106.02 o 
   4 -10   7        5.90       14.94     54.10 o 
   5 -10   7     1280.14     1625.20     76.21 o 
   6 -10   7      909.93      849.31    156.35 o 
   7 -10   7      308.50      372.41     51.19 o 
   8 -10   7      460.35      378.77    143.61 o 
   9 -10   7     2134.78     2208.65     31.72 o 
  10 -10   7       31.76       41.04     23.51 o 
  11 -10   7        0.03        0.80     18.15 o 
  12 -10   7     2406.27     2479.22    169.84 o 
  13 -10   7      439.86      477.28     36.30 o 
 -13  -9   7        7.67        5.58     40.48 o 
 -12  -9   7      216.36      263.37      6.51 o 
 -11  -9   7     1734.99     1393.63      1.40 o 
 -10  -9   7        3.88       31.10     41.08 o 
  -9  -9   7     1468.68     1512.36     55.32 o 
  -8  -9   7      391.52      443.64    121.68 o 
  -7  -9   7      110.33      239.79    150.12 o 
  -6  -9   7     1684.68     1761.05    161.70 o 
  -5  -9   7     5426.50     4952.75     55.31 o 
  -4  -9   7     1925.27     2210.51     89.61 o 
  -3  -9   7     5604.85     5340.94    119.35 o 
  -2  -9   7     3090.00     2807.74     61.65 o 
  -1  -9   7     1917.78     1985.41     51.12 o 
   0  -9   7     2923.79     3099.73     63.01 o 
   1  -9   7      158.79      158.17     46.07 o 
   2  -9   7     1543.90     1515.39     50.88 o 
   3  -9   7     2013.41     2128.68     37.44 o 
   4  -9   7     6805.38     6008.56     92.49 o 
   5  -9   7      902.08      789.01     29.16 o 
   6  -9   7     6308.90     6313.60     85.11 o 
   7  -9   7      229.28      261.59     59.56 o 
   8  -9   7       20.18       37.22     32.57 o 
   9  -9   7     1544.23     1414.26     41.18 o 
  10  -9   7     2007.43     2223.53     94.01 o 
  11  -9   7      119.50       89.90     84.69 o 
  12  -9   7     1455.57     1242.12    107.99 o 
  13  -9   7      974.18      837.74     41.32 o 
 -13  -8   7       52.08      254.53    184.27 o 
 -12  -8   7     3146.70     3085.54     42.81 o 
 -11  -8   7      160.33      139.60     51.19 o 
 -10  -8   7      382.64      495.73     72.83 o 
  -9  -8   7     1807.85     1649.29    117.07 o 
  -8  -8   7     1522.65     1621.32    133.55 o 
  -7  -8   7      719.94      776.14     95.31 o 
  -6  -8   7      908.07     1143.27    172.63 o 
  -5  -8   7      192.50      196.74     85.41 o 
  -4  -8   7      400.00      329.85     17.02 o 
  -3  -8   7     4511.49     3834.97     24.50 o 
  -2  -8   7     1718.23     2063.69     87.08 o 
  -1  -8   7        2.19       47.22     27.49 o 
   0  -8   7      899.16      930.27     68.87 o 
   1  -8   7    14043.13    13445.42    819.61 o 
   2  -8   7      119.72      178.97     67.74 o 
   3  -8   7     7207.94     6719.06     37.88 o 
   4  -8   7      282.21      277.47     37.15 o 
   5  -8   7      130.38      131.73     56.02 o 
   6  -8   7     2859.37     2793.11     55.37 o 
   7  -8   7     3900.03     3902.64    138.43 o 
   8  -8   7     3816.33     3628.29     68.07 o 
   9  -8   7     1834.42     1951.10     71.66 o 
  10  -8   7     1087.83     1324.96    134.38 o 
  11  -8   7      155.04      235.61     42.67 o 
  12  -8   7     1302.70     1136.37     56.51 o 
  13  -8   7       99.15       77.61     50.82 o 
  14  -8   7      254.67      316.03    144.95 o 
 -13  -7   7       11.50        2.79    165.65 o 
 -12  -7   7        5.68       42.81     99.58 o 
 -11  -7   7     5096.88     4546.17    228.94 o 
 -10  -7   7       36.00       56.16    125.29 o 
  -9  -7   7     1918.76     2086.67    110.51 o 
  -8  -7   7       18.59       23.42     82.22 o 
  -7  -7   7     2513.10     2366.35    180.48 o 
  -6  -7   7     2697.88     2631.84    231.64 o 
  -5  -7   7     2735.60     2485.11     64.20 o 
  -4  -7   7     3908.42     3720.98    121.24 o 
  -3  -7   7     6488.51     5710.70     32.97 o 
  -2  -7   7     1338.19     1201.92     99.81 o 
  -1  -7   7     1226.86     1287.32    106.33 o 
   0  -7   7     2333.06     2542.38     93.35 o 
   1  -7   7      936.83     1187.69    176.53 o 
   2  -7   7     2808.75     2699.10     98.54 o 
   3  -7   7      382.40      450.82     47.40 o 
   4  -7   7     5791.98     6158.01     78.60 o 
   5  -7   7     1235.70     1506.36    132.13 o 
   6  -7   7    10228.94     9472.64    147.93 o 
   7  -7   7     1394.61     1422.21     50.95 o 
   8  -7   7      257.27      266.84     46.05 o 
   9  -7   7     2895.10     2800.80    290.59 o 
  10  -7   7     2987.48     2843.79     26.22 o 
  11  -7   7     6159.60     5508.52     68.87 o 
  12  -7   7     1555.08     1447.49     60.49 o 
  13  -7   7       54.36      156.35     51.88 o 
  14  -7   7      336.78      333.51    131.70 o 
 -13  -6   7        6.57        1.86    202.88 o 
 -12  -6   7     2627.79     2714.21    130.75 o 
 -11  -6   7       32.40      100.30     63.69 o 
 -10  -6   7     1959.75     1885.28     80.90 o 
  -9  -6   7       51.89      113.67     40.61 o 
  -8  -6   7     4048.98     4266.44     84.62 o 
  -7  -6   7       70.17       82.70     36.27 o 
  -6  -6   7     1390.81     1412.33     56.52 o 
  -5  -6   7     1376.88     1409.71    307.37 o 
  -4  -6   7     2139.16     2591.16     78.34 o 
  -3  -6   7     8003.03     7871.32     58.12 o 
  -2  -6   7      390.43      461.21     59.58 o 
  -1  -6   7       82.55       62.35     59.03 o 
   0  -6   7     9512.43     8943.77     95.56 o 
   1  -6   7     1063.60     1465.51    111.27 o 
   2  -6   7      778.12      871.10     81.05 o 
   3  -6   7     5652.31     5208.35     53.61 o 
   4  -6   7     2187.29     2787.77    125.68 o 
   5  -6   7      660.23      613.59     23.29 o 
   6  -6   7     4536.22     4287.61     55.84 o 
   7  -6   7     1137.13     1185.10    133.68 o 
   8  -6   7     4012.43     3604.15     64.68 o 
   9  -6   7     3523.03     3900.14    143.81 o 
  10  -6   7       79.99      154.03    109.16 o 
  11  -6   7      217.84      197.30      0.91 o 
  12  -6   7     1327.65     1136.44    370.39 o 
  13  -6   7       42.94       34.83     29.49 o 
  14  -6   7      267.05      444.69    129.65 o 
 -13  -5   7        5.42       21.40     28.14 o 
 -12  -5   7      114.36       97.22      4.65 o 
 -11  -5   7     6003.11     5774.85    122.16 o 
 -10  -5   7     3268.92     3480.08     95.01 o 
  -9  -5   7      118.20      306.23     65.74 o 
  -8  -5   7      810.87      845.50     58.78 o 
  -7  -5   7      375.86      462.03     81.83 o 
  -6  -5   7     6437.36     6012.34    132.72 o 
  -5  -5   7    11457.60    10769.71    106.63 o 
  -4  -5   7     5016.04     4695.43     84.04 o 
  -3  -5   7      139.51      163.94     60.37 o 
  -2  -5   7      120.51      131.51     33.55 o 
  -1  -5   7     2445.33     2629.97    282.68 o 
   0  -5   7     5753.38     5614.20     74.63 o 
   1  -5   7      134.72      181.63     94.61 o 
   2  -5   7      421.26      497.56     48.96 o 
   3  -5   7     4244.44     3961.72    161.01 o 
   4  -5   7     3723.23     4053.27    116.53 o 
   5  -5   7     4072.45     3823.08    101.85 o 
   6  -5   7     2897.68     2888.17     89.14 o 
   7  -5   7      677.18      822.65    112.49 o 
   8  -5   7      350.69      360.46     25.98 o 
   9  -5   7     4067.86     3984.91     68.86 o 
  10  -5   7     2476.64     2596.56    169.38 o 
  11  -5   7     2137.04     2078.87    204.74 o 
  12  -5   7      183.68      235.49     85.62 o 
  13  -5   7     1545.71     1375.22     25.78 o 
  14  -5   7       92.99      103.30    136.05 o 
  15  -5   7      932.07     1691.43    159.91 o 
 -14  -4   7     1523.43     1456.92    201.02 o 
 -13  -4   7      425.10      368.53    105.63 o 
 -12  -4   7     2552.39     2321.83    139.13 o 
 -11  -4   7      445.48      488.20     20.24 o 
 -10  -4   7      666.32      721.27     64.14 o 
  -9  -4   7     1560.76     1534.33     92.58 o 
  -8  -4   7     6528.19     5946.31     31.01 o 
  -7  -4   7     3585.09     3455.16     62.11 o 
  -6  -4   7      318.06      416.10     54.26 o 
  -5  -4   7      502.35      913.25    109.83 o 
  -4  -4   7      990.82     1176.05     69.67 o 
  -3  -4   7    14397.19    13379.39    106.32 o 
  -2  -4   7     6480.38     6458.59     63.97 o 
  -1  -4   7      174.46      263.15     44.69 o 
   0  -4   7     1900.67     1595.63    122.06 o 
   1  -4   7     8908.66     8071.08     60.62 o 
   2  -4   7      341.75      335.66     27.58 o 
   3  -4   7     9568.58     9126.98     85.72 o 
   4  -4   7      493.91      663.54     82.17 o 
   5  -4   7     2000.83     2062.76     22.68 o 
   6  -4   7     3057.45     3160.29    133.55 o 
   7  -4   7     3707.94     3793.62    112.15 o 
   8  -4   7     7071.77     6545.12     85.39 o 
   9  -4   7     3274.46     3465.97    185.43 o 
  10  -4   7       10.39       60.63    133.20 o 
  11  -4   7      398.73      474.75     77.22 o 
  12  -4   7     3713.47     3535.18    112.02 o 
  13  -4   7      181.67      131.34     24.89 o 
  14  -4   7     3718.77     3325.64     80.50 o 
  15  -4   7       11.84       83.46     92.23 o 
 -15  -3   7     1029.19     1502.98    217.77 o 
 -14  -3   7       11.78       12.10     33.50 o 
 -13  -3   7     1049.32      969.73    149.83 o 
 -12  -3   7      163.74      132.49     29.25 o 
 -11  -3   7     2903.63     2961.25    203.58 o 
 -10  -3   7       33.73       28.55     73.11 o 
  -9  -3   7      395.20      358.37     79.17 o 
  -8  -3   7       34.63       30.96     92.75 o 
  -7  -3   7     1995.83     1670.12     51.53 o 
  -6  -3   7     9940.88     9402.62     91.45 o 
  -5  -3   7     6506.98     6309.54    114.00 o 
  -4  -3   7    11522.96    10683.02    463.45 o 
  -3  -3   7      974.79      875.37    136.85 o 
  -2  -3   7     3585.69     3373.15    111.31 o 
  -1  -3   7      225.28      301.69     65.33 o 
   0  -3   7       71.79       75.46     38.35 o 
   1  -3   7     3758.95     3392.03    137.02 o 
   2  -3   7     3851.99     4094.00     95.42 o 
   3  -3   7     3349.32     3187.02     81.70 o 
   4  -3   7    11357.63    10738.31     80.97 o 
   5  -3   7     1939.86     2653.63    129.89 o 
   6  -3   7     5099.77     5117.83    149.02 o 
   7  -3   7     1752.86     1908.56     44.88 o 
   8  -3   7        2.21       22.75     17.13 o 
   9  -3   7     6287.40     5846.01    131.18 o 
  10  -3   7      715.46      965.98     40.84 o 
  11  -3   7     4203.86     3995.24     60.73 o 
  12  -3   7     1224.41     1082.64     24.38 o 
  13  -3   7     1280.88     1289.90     12.97 o 
  14  -3   7       78.74      109.04    116.62 o 
  15  -3   7     1718.14     1504.19     94.46 o 
 -15  -2   7       24.69       13.03     79.10 o 
 -14  -2   7     1353.43     1150.74      0.47 o 
 -13  -2   7        5.73      253.60    172.63 o 
 -12  -2   7     7847.44     7005.85    146.83 o 
 -11  -2   7     2984.21     2785.29     41.77 o 
 -10  -2   7      396.77      374.69     58.75 o 
  -9  -2   7      426.44      515.57     46.13 o 
  -8  -2   7     7254.38     6589.74    263.60 o 
  -7  -2   7     6049.51     5784.07     53.44 o 
  -6  -2   7     2712.01     2992.88     82.34 o 
  -5  -2   7      104.42      126.01     19.00 o 
  -4  -2   7      701.36      841.57     68.65 o 
  -3  -2   7    11082.48    10396.10    943.20 o 
  -2  -2   7     6268.03     5867.22     15.58 o 
  -1  -2   7    21692.50    20836.61    197.30 o 
   0  -2   7     9684.90     9930.62    241.89 o 
   1  -2   7     6894.16     6144.80    325.68 o 
   2  -2   7     1709.20     2244.80     57.71 o 
   3  -2   7    25070.65    24518.42    124.53 o 
   4  -2   7      381.01      501.72     61.35 o 
   5  -2   7     1128.23     1366.98    148.44 o 
   6  -2   7     1596.91     1772.17     52.98 o 
   7  -2   7     2712.98     2913.82     55.14 o 
   8  -2   7     4590.04     4507.00     97.48 o 
   9  -2   7     2672.65     2623.44    157.74 o 
  10  -2   7       11.81       25.25     13.66 o 
  11  -2   7     1355.79     1560.31    125.17 o 
  12  -2   7      546.31      543.74     40.71 o 
  13  -2   7      523.94      617.82    134.01 o 
  14  -2   7      661.16      700.40     41.92 o 
  15  -2   7      123.45      177.48     80.50 o 
 -15  -1   7     1438.07     1248.92    117.26 o 
 -14  -1   7      216.28      208.46    110.75 o 
 -13  -1   7       22.28       33.50     32.11 o 
 -12  -1   7      109.41       90.72     30.89 o 
 -11  -1   7      321.13      407.36    133.11 o 
 -10  -1   7      281.34      225.41     79.77 o 
  -8  -1   7      851.42      897.13     82.37 o 
  -2  -1   7     1575.59     2070.67    106.56 o 
  -1  -1   7     1737.18     1820.80     67.47 o 
   0  -1   7   145900.44   136121.56   2487.43 o 
   1  -1   7    14729.30    13591.23     98.41 o 
   2  -1   7      294.90      361.00     67.34 o 
   3  -1   7     6366.58     6459.42    104.03 o 
   4  -1   7     7919.13     7213.54     58.40 o 
   5  -1   7     1167.07     1271.26     66.96 o 
   6  -1   7     5306.17     5386.78    128.02 o 
   7  -1   7        9.02       16.90     62.75 o 
   8  -1   7      166.62      300.36     72.90 o 
   9  -1   7     2971.80     3334.60     84.69 o 
  10  -1   7     1219.88     1236.93     85.93 o 
  11  -1   7     1760.61     2073.95     94.41 o 
  12  -1   7     1231.56     1260.01    154.32 o 
  13  -1   7        1.03       16.50     51.65 o 
  14  -1   7      384.05      441.59    106.39 o 
  15  -1   7     1999.30     1773.04    268.26 o 
 -15   0   7      425.70      524.42    116.33 o 
 -14   0   7     3952.89     3891.00    125.17 o 
 -13   0   7       70.96      109.35    227.08 o 
 -12   0   7     1248.63     1438.91     60.03 o 
 -11   0   7      509.20      510.34     76.08 o 
 -10   0   7     3698.66     3597.47    311.07 o 
  -9   0   7      992.06      879.21     18.98 o 
  -8   0   7     4631.77     4643.37     86.34 o 
  -7   0   7      881.71     1099.93     89.59 o 
  -6   0   7      129.08      202.44     16.54 o 
  -5   0   7     1310.08     1279.47     70.40 o 
  -4   0   7      567.19      633.14     38.95 o 
  -3   0   7    21938.84    21026.47    101.21 o 
  -2   0   7     3062.18     3050.39     84.54 o 
  -1   0   7     3838.25     3783.05    159.60 o 
   0   0   7     1192.54     1281.01     55.73 o 
   1   0   7    13564.83    13445.02    686.12 o 
   2   0   7     2686.39     2643.90    166.83 o 
   3   0   7     2038.29     1934.51     39.44 o 
   4   0   7       37.32       49.80      5.10 o 
   5   0   7      197.42      166.16      4.89 o 
   6   0   7     3732.15     3729.49     97.72 o 
   7   0   7     5665.58     5515.89     25.69 o 
   8   0   7     6133.13     6121.28     23.15 o 
   9   0   7      154.80      161.00     82.31 o 
  10   0   7     1992.25     1825.56    116.89 o 
  11   0   7       35.86      109.96    103.20 o 
  12   0   7     4204.29     4083.90    171.70 o 
  13   0   7       58.45      110.51     97.95 o 
  14   0   7     1057.57     1179.27    242.90 o 
  15   0   7      261.73      178.68     43.78 o 
 -15   1   7      473.66      550.47    227.08 o 
 -14   1   7      478.17      364.81     13.96 o 
 -13   1   7      288.78      288.96      2.79 o 
 -12   1   7        1.98       16.61     67.94 o 
 -11   1   7     8779.55     8085.92    181.71 o 
 -10   1   7      691.59      667.94     62.12 o 
  -9   1   7      258.30      338.32     32.57 o 
  -8   1   7     1605.12     1805.75    228.24 o 
  -7   1   7     1519.23     1920.65    206.14 o 
  -6   1   7     1379.63     1387.51    135.41 o 
  -5   1   7      499.08      493.88     49.74 o 
  -4   1   7    16000.18    15277.82    254.53 o 
  -3   1   7     1091.70     1045.63     33.74 o 
  -2   1   7     4677.20     4733.30    197.76 o 
   0   1   7     2646.77     2559.45     50.56 o 
   1   1   7       24.11       26.21      6.25 o 
   2   1   7     1176.59     1187.60    116.24 o 
   3   1   7      114.30      120.58     59.10 o 
   4   1   7    22680.39    20806.40    138.43 o 
   5   1   7     5232.69     4777.56    270.12 o 
   6   1   7    18913.71    19469.96    273.14 o 
   7   1   7       18.90        5.58     87.15 o 
   8   1   7      179.50      197.61     66.01 o 
   9   1   7     8519.89     7788.52    219.17 o 
  10   1   7      190.78      188.92    142.98 o 
  11   1   7     9122.88     8685.19    185.20 o 
  12   1   7       24.97        4.65     48.16 o 
  13   1   7        0.83       53.70    101.44 o 
  14   1   7       39.24       35.87     25.83 o 
  15   1   7     1431.69     1214.27     38.62 o 
 -15   2   7        2.67       30.25    130.75 o 
 -14   2   7     3741.05     3440.57    200.55 o 
 -13   2   7     1257.16     1506.71    116.33 o 
 -12   2   7       15.38      103.07     67.17 o 
 -11   2   7        5.37       11.17     47.40 o 
 -10   2   7     1039.81     1177.92     99.68 o 
  -9   2   7     1615.26     1816.53    121.91 o 
  -8   2   7     8605.72     8326.13    123.87 o 
  -7   2   7     1716.98     1878.31    122.31 o 
  -6   2   7     3091.89     3062.75     32.81 o 
  -5   2   7       56.82      111.54    142.12 o 
  -4   2   7     1507.79     1916.21     95.98 o 
  -3   2   7    14371.70    14677.24    529.77 o 
  -2   2   7     6728.81     7389.50    130.74 o 
  -1   2   7    10326.94    10429.68    131.22 o 
   0   2   7     6194.99     5913.26    156.41 o 
   1   2   7    16577.44    17214.63    152.97 o 
   2   2   7      468.34      559.48     32.26 o 
   3   2   7    27555.08    26336.82    284.46 o 
   4   2   7       16.59      146.79     63.54 o 
   5   2   7      213.95      260.37     79.69 o 
   6   2   7     1634.24     1720.69     69.85 o 
   7   2   7     6139.99     5679.89    229.18 o 
   8   2   7     2834.34     2891.62    191.25 o 
   9   2   7     1380.59     1348.32     30.35 o 
  10   2   7      699.45      806.66    138.78 o 
  11   2   7      162.07       94.59    116.45 o 
  12   2   7     2928.71     2493.30    188.22 o 
  13   2   7      635.64      626.73     97.89 o 
  14   2   7     1237.08     1388.10     69.80 o 
 -15   3   7     2362.57     2042.75      6.05 o 
 -14   3   7       43.23       67.94      6.51 o 
 -13   3   7      315.21      385.28    177.29 o 
 -12   3   7       17.68       30.71     87.34 o 
 -11   3   7     7070.97     6582.01     68.55 o 
 -10   3   7     1848.78     1623.14     59.56 o 
  -9   3   7     3290.17     3208.46     51.71 o 
  -8   3   7     4684.81     4621.96    364.11 o 
  -7   3   7      943.91      956.01     43.97 o 
  -6   3   7     6390.14     5463.01     68.40 o 
  -5   3   7     1044.01     1587.66    131.27 o 
  -4   3   7      422.97      309.24     39.32 o 
  -3   3   7     2396.70     2374.63    181.94 o 
  -2   3   7      326.00      316.63    101.09 o 
  -1   3   7      185.69      245.92    115.73 o 
   0   3   7    12734.34    12032.43    369.90 o 
   1   3   7     4180.84     4289.69     40.28 o 
   2   3   7       15.81       71.97    102.32 o 
   3   3   7      934.57      912.81    134.39 o 
   4   3   7    14242.22    13504.12     38.75 o 
   5   3   7     3169.47     3392.64     70.20 o 
   6   3   7     3176.77     3033.16    139.13 o 
   7   3   7      130.70      132.98     33.04 o 
   8   3   7     2469.91     2758.09    126.45 o 
   9   3   7       61.78       67.94    107.41 o 
  10   3   7     1897.69     2265.44    113.16 o 
  11   3   7    10199.03     8951.13     86.59 o 
  12   3   7       26.91       53.05     27.67 o 
  13   3   7        5.66       47.65     99.09 o 
  14   3   7      331.62      328.50    131.77 o 
 -15   4   7      244.89      437.87    126.10 o 
 -14   4   7      974.45      819.43     17.68 o 
 -13   4   7        5.27       34.43    111.68 o 
 -12   4   7      514.08      410.61     14.47 o 
 -11   4   7      103.46      150.66     33.02 o 
 -10   4   7     3151.81     2957.64    295.48 o 
  -9   4   7     1670.06     1671.12     69.26 o 
  -8   4   7     4154.69     3525.44    152.39 o 
  -7   4   7       83.98      108.59     32.66 o 
  -6   4   7     1606.21     1684.20     68.49 o 
  -5   4   7    12657.41    12113.99    455.08 o 
  -4   4   7     3767.77     3891.59    120.22 o 
  -3   4   7    11971.04    13227.44    211.49 o 
  -2   4   7      324.64      411.56     52.84 o 
  -1   4   7     3815.19     3657.22     60.15 o 
   0   4   7     1237.37     1182.84    325.03 o 
   1   4   7      575.90      663.19     50.58 o 
   2   4   7      861.20      836.03     48.62 o 
   3   4   7     5781.41     5466.50    109.19 o 
   4   4   7       96.29       71.52     11.08 o 
   5   4   7     2114.89     2307.60    220.65 o 
   6   4   7     5820.69     5773.72    165.06 o 
   7   4   7     3755.16     3737.87    100.09 o 
   8   4   7       59.11       67.47    186.59 o 
   9   4   7     6546.20     6264.53    120.52 o 
  10   4   7     1688.46     1801.21     85.15 o 
  11   4   7       34.89       29.10     30.46 o 
  12   4   7     4909.77     4382.58     45.83 o 
  13   4   7      186.96      312.36    123.09 o 
  14   4   7      947.16     1055.03    111.94 o 
 -15   5   7      794.02      743.12    151.23 o 
 -14   5   7     1721.33     1663.52     93.06 o 
 -13   5   7      682.90      725.43    197.76 o 
 -12   5   7     3605.83     3347.98     70.26 o 
 -11   5   7     2284.96     2433.74    230.33 o 
 -10   5   7     4707.44     4320.37    214.51 o 
  -9   5   7     1171.01     1306.21     83.47 o 
  -8   5   7       10.58        7.49     15.27 o 
  -7   5   7      282.51      397.42     82.79 o 
  -6   5   7     6124.31     5895.07     81.77 o 
  -5   5   7     1439.37     1459.22    102.29 o 
  -4   5   7     5122.62     4876.94     81.90 o 
  -3   5   7      192.87      167.24     27.81 o 
  -2   5   7     9377.72     8840.05     70.40 o 
  -1   5   7     4406.35     4429.80     54.41 o 
   0   5   7       15.54       39.32     51.99 o 
   1   5   7      235.81      336.80     41.99 o 
   2   5   7      435.61      409.27     20.89 o 
   3   5   7      205.78      244.11     60.69 o 
   4   5   7     7453.10     7236.21    163.52 o 
   5   5   7     4087.59     4237.20    177.90 o 
   6   5   7     7303.03     7049.30    114.35 o 
   7   5   7      628.21      617.57     68.66 o 
   8   5   7      828.45      799.72    118.78 o 
   9   5   7     4531.29     4482.43     78.75 o 
  10   5   7       93.01       98.18    123.31 o 
  11   5   7     2685.80     2898.97     39.55 o 
  12   5   7       37.24       24.20     78.21 o 
  13   5   7      534.38      498.82     34.43 o 
  14   5   7        1.03        0.00    221.49 o 
 -14   6   7       37.16       95.86    188.45 o 
 -13   6   7        7.86        0.00    193.57 o 
 -12   6   7      158.45      176.82    158.21 o 
 -11   6   7      256.68      378.26     97.47 o 
 -10   6   7     1629.88     1742.04    298.74 o 
  -9   6   7     6777.10     6541.66     69.11 o 
  -8   6   7    11414.36    10628.81    123.31 o 
  -7   6   7     5171.04     5043.71     61.10 o 
  -6   6   7     3633.80     3783.32     99.85 o 
  -5   6   7     8812.28     8088.38     55.82 o 
  -4   6   7     5792.63     5762.78     56.84 o 
  -3   6   7    23856.59    22427.16    432.53 o 
  -2   6   7     3000.97     2846.45    126.11 o 
  -1   6   7      241.57      337.93     58.54 o 
   0   6   7     1510.56     1482.34    174.21 o 
   1   6   7     4659.71     4403.09    146.25 o 
   2   6   7      199.05      265.80     23.34 o 
   3   6   7     1681.36     1782.01     65.38 o 
   4   6   7        5.76       15.75     81.41 o 
   5   6   7        0.59        6.91     79.00 o 
   6   6   7     1917.28     2083.37    111.29 o 
   7   6   7     2630.41     2741.01     42.08 o 
   8   6   7     2259.28     2314.83    113.45 o 
   9   6   7      743.96      871.47     56.39 o 
  10   6   7      124.90      106.67     74.29 o 
  12   6   7     3875.68     4085.04    156.81 o 
  13   6   7      121.49      103.30      5.58 o 
 -14   7   7       11.05        4.65    226.15 o 
 -13   7   7      477.54      467.65     53.05 o 
 -12   7   7     1373.29     1292.66    178.22 o 
 -11   7   7     1012.82      877.47     30.36 o 
 -10   7   7     1320.21     1334.85    269.19 o 
  -9   7   7      707.78      819.33     67.94 o 
  -8   7   7       63.24      129.94     79.19 o 
  -7   7   7     1594.05     1771.00     72.66 o 
  -6   7   7     4632.54     4079.71    137.58 o 
  -5   7   7     2240.85     2196.68     38.19 o 
  -4   7   7        9.25        7.32     45.27 o 
  -3   7   7      331.61      467.30     53.34 o 
  -2   7   7     8330.66     7595.42     48.70 o 
  -1   7   7     3773.26     3801.40     81.56 o 
   0   7   7    13465.58    12330.95    366.88 o 
   1   7   7        8.59       25.72     35.95 o 
   2   7   7      346.80      429.72     72.11 o 
   3   7   7      282.56      254.79     45.91 o 
   4   7   7     2090.96     2304.34     83.77 o 
   5   7   7     2182.44     1909.34    207.04 o 
   6   7   7       32.53       46.50     80.71 o 
   7   7   7     2827.04     2716.20    105.26 o 
   8   7   7       60.57       99.76    104.37 o 
   9   7   7     3824.94     3838.89    185.66 o 
  10   7   7       22.00        3.72    218.23 o 
  12   7   7      142.84      112.61     37.23 o 
  13   7   7      285.75      201.95     47.00 o 
 -14   8   7     1278.31     1335.47    107.49 o 
 -13   8   7        3.76       15.82     36.29 o 
 -12   8   7      256.86      470.90    201.48 o 
 -11   8   7     1009.28     1492.72    134.63 o 
 -10   8   7      548.12      552.79    345.97 o 
  -9   8   7     1697.01     1944.39    123.54 o 
  -8   8   7        3.36       10.07    149.53 o 
  -7   8   7       33.46       25.59     58.63 o 
  -6   8   7     1414.31     1428.10    112.52 o 
  -5   8   7     4916.61     5392.56     95.63 o 
  -4   8   7      627.41      673.81     33.38 o 
  -3   8   7     7433.49     6789.80    109.49 o 
  -2   8   7      424.65      374.69     55.84 o 
  -1   8   7      889.04     1035.55    114.23 o 
   0   8   7      297.37      398.84     56.55 o 
   1   8   7     5130.39     4734.06     71.86 o 
   2   8   7      610.42      788.46     32.34 o 
   3   8   7     1102.82     1149.35     83.76 o 
   4   8   7       11.44      166.41     68.75 o 
   5   8   7     2253.68     2313.24     59.86 o 
   6   8   7     1039.21     1163.35    174.03 o 
   7   8   7     3917.63     3664.39     19.54 o 
   8   8   7     1814.95     1714.86     98.42 o 
   9   8   7      591.84      635.16    202.88 o 
  10   8   7       48.43       39.09     48.86 o 
  11   8   7      521.06      464.85    159.14 o 
 -13   9   7      101.58      223.82    143.78 o 
 -12   9   7      948.91      934.36     56.77 o 
 -11   9   7     1551.99     1615.31    107.98 o 
 -10   9   7      780.91      746.38    102.84 o 
  -9   9   7      434.27      513.25    115.55 o 
  -8   9   7        6.68        8.38      2.79 o 
  -7   9   7      245.42      306.49    123.15 o 
  -6   9   7     6019.91     5405.80     94.94 o 
  -5   9   7       31.62       44.04     18.95 o 
  -4   9   7     3023.81     2756.00     49.37 o 
  -3   9   7      802.89      722.62     42.01 o 
  -2   9   7     6459.22     6080.53     92.57 o 
  -1   9   7       35.17      171.99    107.52 o 
   0   9   7     9434.05     8946.54     95.84 o 
   1   9   7       96.87      100.51     53.86 o 
   2   9   7       34.92       80.23    106.50 o 
   4   9   7     9112.24     8645.42    104.82 o 
   5   9   7      417.85      448.07     21.74 o 
   6   9   7     4074.57     3750.70    118.45 o 
   7   9   7       35.24      137.15    140.16 o 
   8   9   7      262.21      386.44    107.59 o 
   9   9   7     4007.48     4139.48    204.28 o 
  10   9   7        4.37        8.84    126.10 o 
  11   9   7      412.92      536.98    214.98 o 
  12   9   7      107.50      142.39     11.17 o 
 -13  10   7      972.32     1197.73    217.77 o 
 -12  10   7      467.25      445.31    214.98 o 
 -11  10   7        1.35        0.93     44.31 o 
 -10  10   7      739.83      675.64     93.43 o 
  -9  10   7     6369.50     5643.03     83.76 o 
  -8  10   7     1121.84     1159.87    107.37 o 
  -7  10   7     3149.47     3638.62    122.31 o 
  -6  10   7      121.41      127.93     94.49 o 
  -5  10   7     3420.84     3069.16     44.11 o 
  -4  10   7       12.09       29.15      5.22 o 
  -3  10   7     5209.71     4534.22    295.11 o 
  -2  10   7      199.44      199.41     44.93 o 
  -1  10   7        7.09       18.15     26.06 o 
   0  10   7      103.11      159.04     50.33 o 
   1  10   7    10326.28    11392.31    141.11 o 
   2  10   7      239.40      254.00     72.36 o 
   3  10   7     9483.39     8555.06     72.05 o 
   4  10   7      102.37       92.84     24.43 o 
   5  10   7      243.91      213.12     15.76 o 
   6  10   7     2049.23     2195.35    100.30 o 
   7  10   7     4059.32     3887.29    210.56 o 
   8  10   7     3154.49     2996.39    104.28 o 
   9  10   7       34.57       30.71     39.09 o 
  10  10   7        0.34      174.03    170.77 o 
  11  10   7      122.04      163.79     34.43 o 
 -12  11   7      467.75      451.36     11.17 o 
 -11  11   7      821.41      651.45    185.20 o 
 -10  11   7        4.22       52.06     76.56 o 
  -9  11   7       86.77       72.46     49.56 o 
  -8  11   7      836.20      657.30    104.99 o 
  -7  11   7     4677.10     4154.21     76.55 o 
  -6  11   7     1392.88     1372.67    133.26 o 
  -5  11   7     1847.70     1766.48     70.38 o 
  -4  11   7      499.33      462.72     28.62 o 
  -3  11   7        4.54       22.80     46.05 o 
  -2  11   7     4037.46     4121.34    163.79 o 
  -1  11   7     2967.83     2912.87    221.72 o 
   0  11   7     5435.79     4996.43     23.81 o 
   1  11   7       96.76      169.15     79.10 o 
   2  11   7       85.78      207.98     90.84 o 
   3  11   7       10.38       13.96     46.93 o 
   4  11   7     1116.87     1306.15    107.49 o 
   5  11   7     2726.68     2448.42    197.99 o 
   6  11   7        6.58      115.13     95.81 o 
   7  11   7      165.80      150.76     91.21 o 
   8  11   7       23.72      134.52    107.26 o 
   9  11   7     1759.60     1999.48    102.37 o 
  10  11   7      201.21      174.03     80.04 o 
  11  11   7      302.75      362.95     32.57 o 
 -12  12   7       24.23       17.68    144.71 o 
 -11  12   7      527.84      509.06     15.36 o 
 -10  12   7      393.71      444.94     70.73 o 
  -9  12   7     1037.30     1122.88    112.84 o 
  -8  12   7       81.81      254.53    143.32 o 
  -7  12   7     1038.42     1576.04    155.88 o 
  -6  12   7       65.74       72.59    170.77 o 
  -5  12   7      104.64      182.97    135.12 o 
  -4  12   7      743.92      769.81    140.74 o 
  -3  12   7        6.37       35.56     58.78 o 
  -2  12   7     1490.32     1765.64     81.26 o 
  -1  12   7       13.51       74.17     91.67 o 
   0  12   7      195.35      177.03     67.76 o 
   1  12   7      985.05     1205.49    113.73 o 
   2  12   7      654.72      655.22     90.04 o 
   3  12   7      360.50      525.40    104.71 o 
   4  12   7     1403.88     1429.11    136.54 o 
   5  12   7      744.94      909.25    139.36 o 
   6  12   7     3267.32     2813.19    131.45 o 
   7  12   7     1102.73     1090.68    226.38 o 
   8  12   7     2179.95     1981.44    187.76 o 
   9  12   7       72.81       69.33     31.64 o 
  10  12   7      306.39      412.27    195.43 o 
 -10  13   7      784.96      908.77    175.43 o 
  -9  13   7       30.56       13.96    105.63 o 
  -8  13   7      733.88      866.43     85.62 o 
  -7  13   7      512.35      538.84    147.51 o 
  -6  13   7     8831.65     7991.40     43.74 o 
  -5  13   7        5.53       22.34    223.35 o 
  -4  13   7     1920.79     2294.40    117.05 o 
  -3  13   7      530.59      549.08    209.86 o 
  -2  13   7     4107.50     3769.43    106.77 o 
  -1  13   7      497.34      528.15     44.77 o 
   0  13   7     2075.58     1843.87     70.03 o 
   1  13   7      338.84      289.47     13.47 o 
   2  13   7      377.06      357.37     56.51 o 
   3  13   7     1202.04     1161.10    119.59 o 
   4  13   7     1798.23     1713.45     86.32 o 
   5  13   7     3020.10     2503.36    114.93 o 
   6  13   7      793.23      970.12    109.12 o 
   7  13   7     1107.52     1020.97     64.68 o 
   8  13   7      473.53      571.66     85.45 o 
   9  13   7     1337.75     1362.46    159.60 o 
 -10  14   7      132.58      296.41    169.84 o 
  -9  14   7     1506.16     1593.26     87.48 o 
  -8  14   7      290.44      309.90     29.32 o 
  -6  14   7       79.02       55.84    189.85 o 
  -5  14   7     1185.74     1192.85    127.03 o 
  -4  14   7      281.91      338.62     69.68 o 
  -3  14   7     2759.30     2537.07     83.39 o 
  -2  14   7       14.09       26.34     40.09 o 
  -1  14   7       37.54      232.76    103.66 o 
   0  14   7       60.16       49.51     83.49 o 
   1  14   7     3579.75     3302.23    107.95 o 
   2  14   7      289.54      261.73     70.68 o 
   3  14   7      408.32      501.76    152.25 o 
   4  14   7      257.76      248.49      2.79 o 
   5  14   7      564.30      707.28     87.19 o 
   6  14   7     2858.93     2493.68     82.58 o 
   7  14   7      308.81      241.04      3.25 o 
   8  14   7     1079.08     1081.60    119.35 o 
  -9  15   7        1.90        0.93      0.47 o 
  -8  15   7      749.94      695.65    192.18 o 
  -7  15   7      118.44      111.21     88.88 o 
  -6  15   7     1169.93      982.76     38.16 o 
  -5  15   7       76.36       62.35     30.25 o 
  -4  15   7       63.50      143.66     74.52 o 
  -3  15   7      123.80      168.59    121.90 o 
  -2  15   7     1939.39     1689.28     19.08 o 
  -1  15   7      731.97      866.40    116.19 o 
   0  15   7     1381.86     1249.95     80.50 o 
   1  15   7      513.78      672.64     61.65 o 
   2  15   7       93.13      121.21     58.67 o 
   3  15   7      249.57      212.25     35.36 o 
   4  15   7        1.33        2.79     40.83 o 
   5  15   7      245.02      393.96     94.43 o 
   6  15   7      277.77      359.74     99.01 o 
   7  15   7        6.44        0.93     34.12 o 
  -7  16   7      392.01      606.31    189.39 o 
  -6  16   7       21.92       13.03    134.48 o 
  -5  16   7       94.91      325.72    222.89 o 
  -4  16   7      320.57      361.43     69.33 o 
  -3  16   7     2303.17     2189.33     70.03 o 
  -2  16   7       37.62       32.57    116.31 o 
  -1  16   7       30.32      106.00     51.15 o 
   0  16   7      848.30      898.74     88.33 o 
   1  16   7     2841.91     2722.31    120.38 o 
   2  16   7      373.86      349.07     38.62 o 
   3  16   7      467.32      397.06     81.53 o 
   4  16   7       19.74       76.84    109.63 o 
   5  16   7       57.83       85.45     54.44 o 
  -5  17   7      187.01      323.40    211.26 o 
  -4  17   7       12.60       44.27     35.60 o 
  -3  17   7       84.58       63.28      1.40 o 
  -2  17   7      842.68      880.12     86.97 o 
  -1  17   7       75.35       56.48     27.09 o 
   0  17   7      504.64      445.95     24.36 o 
   1  17   7      146.00      335.58    143.83 o 
   2  17   7      643.41      638.70    103.40 o 
   3  17   7      632.09      701.70     50.88 o 
  -2 -18   8       20.88       29.23     53.54 o 
  -1 -18   8      142.87      264.07    152.01 o 
   0 -18   8     2317.39     2325.15     89.34 o 
   1 -18   8     1071.45     1070.09     95.72 o 
   2 -18   8       17.23       29.25     20.01 o 
   3 -18   8      207.71      420.41    116.28 o 
   4 -18   8      126.10      173.10    166.12 o 
  -5 -17   8      193.58      252.39     51.42 o 
  -4 -17   8      154.94      154.43     31.77 o 
  -3 -17   8      725.13      647.11     89.85 o 
  -2 -17   8        0.87       15.85    111.59 o 
  -1 -17   8     1230.70     1711.37    127.05 o 
   0 -17   8      106.42      114.80     73.12 o 
   1 -17   8      225.85      316.65    109.20 o 
   2 -17   8     1288.72     1186.85    233.59 o 
   3 -17   8      718.76      587.05     44.21 o 
   4 -17   8     1833.60     2330.32    192.64 o 
   5 -17   8      133.08       80.97     87.01 o 
   6 -17   8       17.07       17.68    175.89 o 
  -6 -16   8     1023.78     1313.86    125.57 o 
  -5 -16   8      123.45      212.58    111.68 o 
  -4 -16   8     1622.40     1592.59    109.23 o 
  -3 -16   8      670.60      638.61     64.91 o 
  -2 -16   8       78.76       97.88     23.27 o 
  -1 -16   8      447.41      394.18     97.09 o 
   0 -16   8     1273.25     1135.44     81.43 o 
   1 -16   8     1212.66     1235.42     85.62 o 
   2 -16   8        1.60        1.86      9.10 o 
   3 -16   8      253.78      273.51     95.12 o 
   4 -16   8      191.34      198.32     56.13 o 
   5 -16   8     2599.69     2598.35     45.60 o 
   6 -16   8       60.18       27.92     12.56 o 
   7 -16   8     1126.15     1373.16     58.16 o 
   8 -16   8        5.91        2.79    194.50 o 
  -8 -15   8       55.29       46.53     28.26 o 
  -7 -15   8      726.10      976.92     96.55 o 
  -6 -15   8      396.89      335.95      7.90 o 
  -5 -15   8      235.01      201.70     74.03 o 
  -4 -15   8       66.84       80.97     91.84 o 
  -3 -15   8     2816.21     2765.91    176.59 o 
  -2 -15   8      636.06      580.41      5.58 o 
  -1 -15   8     1180.77     1175.70     69.47 o 
   0 -15   8       46.86       92.14     64.18 o 
   1 -15   8      177.55      173.79     70.26 o 
   2 -15   8      548.64      524.35     40.59 o 
   3 -15   8      500.20      692.29    126.72 o 
   4 -15   8     1382.96     1384.71     54.85 o 
   5 -15   8      496.59      532.33    165.65 o 
   6 -15   8      301.76      298.27     55.37 o 
   7 -15   8       20.57      275.47    201.95 o 
   8 -15   8     2501.96     2762.14    139.13 o 
   9 -15   8      424.12      426.23     36.76 o 
  -9 -14   8       40.77       31.94     30.01 o 
  -8 -14   8      195.75      287.00     50.49 o 
  -7 -14   8       10.08       45.88     14.19 o 
  -6 -14   8     2153.07     1934.85    220.33 o 
  -5 -14   8      857.43      986.50    108.66 o 
  -4 -14   8       20.74      156.88    112.04 o 
  -3 -14   8     3503.09     3578.89     92.64 o 
  -2 -14   8     1225.52     1686.11    117.30 o 
  -1 -14   8      111.18      267.57     66.60 o 
   0 -14   8     1796.63     2052.60    171.24 o 
   1 -14   8     1158.09     1441.32    129.36 o 
   2 -14   8       36.80       68.87    103.75 o 
   3 -14   8        5.11        4.65      4.19 o 
   4 -14   8      821.90     1035.74     84.46 o 
   5 -14   8     3315.19     3444.76    134.48 o 
   6 -14   8       44.53       60.49    165.65 o 
   7 -14   8     3331.80     3376.83    100.97 o 
   8 -14   8      200.97      199.62     92.60 o 
   9 -14   8      229.71      254.53     18.15 o 
  10 -14   8      322.29      362.02    158.67 o 
 -10 -13   8        2.88       20.10     47.30 o 
  -9 -13   8       55.56      220.52    114.04 o 
  -8 -13   8      310.02      236.55     19.71 o 
  -7 -13   8     3212.11     3194.61     88.41 o 
  -6 -13   8       17.92       40.56     24.04 o 
  -5 -13   8       12.86       14.78     97.02 o 
  -4 -13   8      100.08      116.65     15.96 o 
  -3 -13   8     1845.37     1826.61    142.16 o 
  -2 -13   8     4860.39     4650.62     89.17 o 
  -1 -13   8      237.18      341.43    133.20 o 
   0 -13   8     1942.49     2353.20    153.35 o 
   1 -13   8      774.42      703.59     59.79 o 
   2 -13   8     2125.55     2159.59    141.22 o 
   3 -13   8      661.70      681.41     41.78 o 
   4 -13   8     3257.19     3117.26     74.16 o 
   5 -13   8      162.80      173.56      5.12 o 
   6 -13   8      416.63      450.43     71.19 o 
   7 -13   8      335.93      421.58     88.41 o 
   8 -13   8     6268.08     5415.39    217.30 o 
   9 -13   8       59.84       54.91    150.76 o 
  10 -13   8       37.74      246.62    231.73 o 
  11 -13   8      282.56      334.10     96.79 o 
 -11 -12   8        0.90       61.42    227.08 o 
 -10 -12   8     1636.41     1395.50    300.13 o 
  -9 -12   8        0.03       30.05     18.09 o 
  -8 -12   8      314.41      399.58    103.89 o 
  -7 -12   8       51.26       99.81     87.95 o 
  -6 -12   8      765.36      999.82    107.95 o 
  -5 -12   8      193.49      241.83    122.22 o 
  -4 -12   8     1856.34     1880.97     75.87 o 
  -3 -12   8      855.14     1012.62    313.63 o 
  -2 -12   8     2549.54     2773.15    118.89 o 
  -1 -12   8     1625.70     1592.30     54.75 o 
   0 -12   8      291.25      352.89    122.14 o 
   1 -12   8      162.53      231.24     21.53 o 
   2 -12   8      779.85      726.90     54.44 o 
   3 -12   8        0.34        1.86     38.90 o 
   4 -12   8      133.30      272.93     99.77 o 
   5 -12   8     3372.18     3287.41    144.00 o 
   6 -12   8      159.36      293.62    208.93 o 
   7 -12   8     2170.78     2014.83     13.49 o 
   8 -12   8        1.63       13.48     70.20 o 
   9 -12   8      661.91      687.33     65.84 o 
  10 -12   8      243.27      237.15     56.44 o 
  11 -12   8        6.66       27.73     67.09 o 
  12 -12   8      207.30      229.23     67.05 o 
 -11 -11   8      155.52      295.48    194.04 o 
 -10 -11   8      129.16      161.90     11.63 o 
  -9 -11   8     2772.75     2660.96    234.29 o 
  -8 -11   8        0.26        0.00     31.66 o 
  -7 -11   8     1702.21     1872.78     90.54 o 
  -6 -11   8      102.51      173.18     44.21 o 
  -5 -11   8      439.53      558.76     76.11 o 
  -4 -11   8     2326.79     2282.48    146.81 o 
  -3 -11   8     5683.96     5188.75     38.25 o 
  -2 -11   8     4900.53     4130.40    155.42 o 
  -1 -11   8      155.49      208.27    142.06 o 
   0 -11   8      507.40      581.86    146.08 o 
   1 -11   8      719.68      731.18     85.15 o 
   2 -11   8      893.51      944.24     51.65 o 
   3 -11   8      635.11      830.14    103.31 o 
   4 -11   8     3466.33     3577.08     90.47 o 
   5 -11   8      570.94      607.42     48.65 o 
   6 -11   8      816.55      814.82    102.60 o 
   7 -11   8       20.45      128.59    107.26 o 
   8 -11   8     1221.71     1566.09     95.80 o 
   9 -11   8      185.25      136.21     50.47 o 
  10 -11   8      349.03      342.43    101.67 o 
  11 -11   8      165.15      252.44     89.91 o 
  12 -11   8      942.64     1199.87     85.85 o 
 -12 -10   8      195.82      141.46    225.21 o 
 -11 -10   8      105.91      180.54     99.11 o 
 -10 -10   8     2767.70     2355.78     34.67 o 
  -9 -10   8       40.85       13.96     60.80 o 
  -8 -10   8      620.68      714.91    122.18 o 
  -7 -10   8      957.45      938.77     62.59 o 
  -6 -10   8      441.94      579.32    132.26 o 
  -5 -10   8     1162.28     1285.73     98.18 o 
  -4 -10   8      468.62      400.59    110.05 o 
  -3 -10   8     1927.32     1692.29     22.80 o 
  -2 -10   8      381.95      320.26     39.75 o 
  -1 -10   8     3081.92     2999.92     78.17 o 
   0 -10   8     4201.75     4428.75    122.29 o 
   1 -10   8     3311.17     3456.27     87.95 o 
   2 -10   8      117.41      103.25     27.18 o 
   3 -10   8      424.47      471.66     52.55 o 
   4 -10   8      140.90      164.09     56.43 o 
   5 -10   8    11479.52    11533.36    598.63 o 
   6 -10   8      537.65      622.99     55.37 o 
   7 -10   8     2266.09     2553.13    121.06 o 
   8 -10   8      227.65      228.62     44.21 o 
   9 -10   8     1143.60     1218.25    146.58 o 
  10 -10   8       25.93       57.33     34.00 o 
  11 -10   8     1301.30     1216.27     25.04 o 
  12 -10   8      410.59      501.58    132.21 o 
  13 -10   8      206.67      264.53     33.92 o 
 -12  -9   8       76.62      149.37     73.52 o 
 -11  -9   8      728.60      677.51     26.99 o 
 -10  -9   8        0.00        7.67     21.87 o 
  -9  -9   8      809.06      928.10    167.75 o 
  -8  -9   8      127.28      215.90     47.05 o 
  -7  -9   8     4532.63     4256.34     61.79 o 
  -6  -9   8       33.83       49.41      5.35 o 
  -5  -9   8      571.02      589.26     51.18 o 
  -4  -9   8      572.25      544.24     38.39 o 
  -3  -9   8     1451.60     1437.88    136.34 o 
  -2  -9   8     6977.76     6217.91    182.41 o 
  -1  -9   8      134.65      143.45     34.37 o 
   0  -9   8      217.60      299.26     37.27 o 
   1  -9   8      565.89     1023.66    129.85 o 
   2  -9   8    10499.67    10256.36    328.64 o 
   3  -9   8     1039.66     1001.08     17.62 o 
   4  -9   8     2262.43     2645.89     57.33 o 
   5  -9   8      347.62      331.52     47.22 o 
   6  -9   8     2240.37     2175.07     75.32 o 
   7  -9   8      923.45      934.99     67.94 o 
   8  -9   8      860.48      755.60     39.78 o 
   9  -9   8        6.35        6.72    116.23 o 
  10  -9   8      163.45      146.74     86.80 o 
  11  -9   8       95.75      142.52    103.07 o 
  12  -9   8     1092.49     1169.20     45.76 o 
  13  -9   8     1193.06     1255.18     95.79 o 
 -13  -8   8       49.61       78.17    174.49 o 
 -12  -8   8      289.76      431.82    216.37 o 
 -11  -8   8       44.69       77.71     99.58 o 
 -10  -8   8      580.65      523.95      3.26 o 
  -9  -8   8      310.68      341.53    113.31 o 
  -8  -8   8      763.85      803.31     83.59 o 
  -7  -8   8     1296.79     1487.45     77.44 o 
  -6  -8   8     3637.49     3607.79     59.56 o 
  -5  -8   8      323.04      443.98     39.04 o 
  -4  -8   8      271.97      433.36     76.17 o 
  -3  -8   8       66.02       52.37     36.04 o 
  -2  -8   8      280.30      382.99     54.28 o 
  -1  -8   8     2253.80     2481.07     64.21 o 
   0  -8   8     4766.41     4522.74     41.54 o 
   1  -8   8    12278.35    11213.79    117.45 o 
   2  -8   8       94.48      106.09     29.60 o 
   3  -8   8     2434.80     2403.53     78.36 o 
   4  -8   8      615.10      584.76     31.62 o 
   5  -8   8     4079.89     3698.41     68.10 o 
   6  -8   8      542.94      696.50    110.33 o 
   7  -8   8       51.28       86.80     64.68 o 
   8  -8   8      227.07      232.37     32.04 o 
   9  -8   8       10.15       73.67     99.05 o 
  10  -8   8      560.31      667.91     78.07 o 
  11  -8   8      995.41     1320.51    122.60 o 
  12  -8   8       92.46      195.63     50.39 o 
  13  -8   8      111.36       74.45     48.83 o 
  14  -8   8      699.58      573.28     26.99 o 
 -13  -7   8      433.57      483.00     99.11 o 
 -12  -7   8      197.95      308.51     80.97 o 
 -11  -7   8       24.27      187.06    122.38 o 
 -10  -7   8      345.94      377.37    141.46 o 
  -9  -7   8      643.01      721.37     24.20 o 
  -8  -7   8      566.43      560.47     48.43 o 
  -7  -7   8      915.89     1453.17     85.52 o 
  -6  -7   8      737.99      743.31     74.98 o 
  -5  -7   8      157.72      169.15     52.92 o 
  -4  -7   8      243.17      216.44     26.42 o 
  -3  -7   8      423.03      515.34     39.61 o 
  -2  -7   8     5058.85     5236.39     53.82 o 
  -1  -7   8      544.88      411.50      7.85 o 
   0  -7   8     1354.03     1339.81     77.63 o 
   1  -7   8     1153.05     1356.50     36.72 o 
   2  -7   8    23641.09    22082.70    362.70 o 
   3  -7   8       14.99       47.52     18.52 o 
   4  -7   8     2245.87     2111.26     99.45 o 
   5  -7   8      310.76      374.91     71.54 o 
   6  -7   8     3056.23     2968.62     96.84 o 
   7  -7   8     1074.78     1062.07     87.71 o 
   8  -7   8     3210.60     3100.74     67.63 o 
   9  -7   8      993.98     1277.62     74.83 o 
  10  -7   8        0.30        7.45     59.54 o 
  11  -7   8      336.07      322.29     39.85 o 
  12  -7   8      669.47      737.98     98.97 o 
  13  -7   8     2383.06     2381.83    130.51 o 
  14  -7   8       47.80       36.43     19.23 o 
 -13  -6   8      101.99      100.97     97.72 o 
 -12  -6   8      596.63      517.90    166.58 o 
 -11  -6   8      786.59      727.97     75.58 o 
 -10  -6   8     2573.90     2672.34    208.23 o 
  -9  -6   8     2537.39     2491.25     59.13 o 
  -8  -6   8        0.27        0.32     29.95 o 
  -7  -6   8      186.73      203.77     62.63 o 
  -6  -6   8     3751.70     3466.13     27.21 o 
  -5  -6   8    10464.87     9587.27    489.42 o 
  -4  -6   8     1005.86     1542.88     68.80 o 
  -3  -6   8     2457.03     2420.72     47.50 o 
  -2  -6   8     1311.63     1455.08     34.33 o 
  -1  -6   8     4483.23     4348.98    173.80 o 
   0  -6   8     2609.01     2634.53    234.19 o 
   1  -6   8    16487.93    14946.35    336.64 o 
   2  -6   8     1425.78     1573.45     58.63 o 
   3  -6   8     1683.15     2043.96     71.44 o 
   4  -6   8      309.46      290.04     14.57 o 
   5  -6   8    22336.17    21113.90    307.81 o 
   6  -6   8     3339.81     3277.33     33.03 o 
   7  -6   8       69.32       69.04     17.91 o 
   8  -6   8      819.04      970.58     81.68 o 
   9  -6   8     2839.73     2411.30     83.03 o 
  10  -6   8     1013.05      901.83     89.81 o 
  11  -6   8     1138.78     1310.60    128.66 o 
  12  -6   8       31.42       30.51     51.56 o 
  13  -6   8      457.80      453.75     54.04 o 
  14  -6   8      397.80      347.61     55.14 o 
 -13  -5   8     2458.10     2645.90    123.20 o 
 -12  -5   8      116.51       88.41    117.44 o 
 -11  -5   8      586.38      592.46     97.90 o 
 -10  -5   8      691.72      564.62    239.64 o 
  -9  -5   8     1819.95     1835.42     94.72 o 
  -8  -5   8     2008.49     1941.62     82.57 o 
  -7  -5   8     4927.23     4835.07     60.50 o 
  -6  -5   8     3562.05     3602.85     92.38 o 
  -5  -5   8       18.29       36.85     43.36 o 
  -4  -5   8     3408.35     3094.46     75.11 o 
  -3  -5   8      159.60      168.46      8.34 o 
  -2  -5   8      256.93      240.47     47.84 o 
  -1  -5   8      615.82      767.32     76.27 o 
   0  -5   8       52.46       82.94     54.36 o 
   1  -5   8     4743.72     4345.51    145.79 o 
   2  -5   8    13006.49    12442.28    176.56 o 
   3  -5   8     1555.92     1620.28    241.61 o 
   4  -5   8     2893.16     2770.27     55.23 o 
   5  -5   8      193.13      230.06     48.32 o 
   6  -5   8     1792.97     1834.69    218.23 o 
   7  -5   8      149.20      146.43     25.90 o 
   8  -5   8     5634.36     5192.66    122.15 o 
   9  -5   8      871.16     1036.79    174.49 o 
  10  -5   8      448.87      527.38    104.31 o 
  11  -5   8      136.74      209.39    138.36 o 
  12  -5   8      282.50      381.84    103.04 o 
  13  -5   8      282.24      226.28     23.03 o 
  14  -5   8      320.16      299.64     62.23 o 
 -14  -4   8      869.48     1045.11    117.26 o 
 -13  -4   8        7.76       88.67    114.47 o 
 -12  -4   8      397.75      327.00     81.85 o 
 -11  -4   8      887.79      791.04    119.12 o 
 -10  -4   8      194.22      331.98    104.91 o 
  -9  -4   8      492.67      450.05     31.91 o 
  -8  -4   8       56.00      235.51     76.43 o 
  -7  -4   8      195.87      254.54     42.23 o 
  -6  -4   8      424.00      475.71     83.12 o 
  -5  -4   8    11591.13    11113.69     65.15 o 
  -4  -4   8     3493.63     3702.40     90.27 o 
  -3  -4   8       27.47       11.51     69.86 o 
  -2  -4   8     1797.41     2080.43     90.59 o 
  -1  -4   8     8668.45     8834.49    205.11 o 
   0  -4   8      513.89      575.27    132.90 o 
   1  -4   8     9850.97     9182.24    264.41 o 
   2  -4   8       79.02       63.48     31.69 o 
   3  -4   8     1983.66     1918.99     94.98 o 
   4  -4   8      904.33      906.77    130.44 o 
   5  -4   8      929.46     1038.71    128.55 o 
   6  -4   8       98.27      337.41    198.69 o 
   7  -4   8     1836.11     1780.64    142.85 o 
   8  -4   8      127.09      311.02     98.30 o 
   9  -4   8     2269.84     2575.29    105.53 o 
  10  -4   8     3023.71     3141.18    128.57 o 
  11  -4   8      823.10      972.53    154.49 o 
  12  -4   8      133.31      121.96    107.06 o 
  13  -4   8     1016.82      941.40     30.48 o 
  14  -4   8      507.25      559.36     86.32 o 
 -14  -3   8      172.12       93.06    174.49 o 
 -13  -3   8      751.07      934.93    273.84 o 
 -12  -3   8      255.75      208.27     83.68 o 
 -11  -3   8       50.41       34.36     10.00 o 
 -10  -3   8      310.65      270.31     85.61 o 
  -9  -3   8      623.12      644.99     73.36 o 
  -8  -3   8       67.12      112.36     58.08 o 
  -7  -3   8      575.19      606.85     77.35 o 
  -6  -3   8     2328.88     2227.52    107.81 o 
  -5  -3   8       58.47       94.60     23.99 o 
  -4  -3   8        9.96       75.37     45.85 o 
  -3  -3   8     2140.42     2001.01     48.01 o 
  -2  -3   8    13077.68    12046.16    226.38 o 
  -1  -3   8     3645.45     3481.75    118.29 o 
   0  -3   8     5286.40     5173.75     62.88 o 
   1  -3   8       47.48       72.73     26.29 o 
   2  -3   8    11949.10    12249.34    253.07 o 
   3  -3   8      264.42      286.06     44.39 o 
   4  -3   8     5334.88     5053.32    163.09 o 
   5  -3   8     1237.54     1309.77     99.58 o 
   6  -3   8      666.14      615.43     44.00 o 
   7  -3   8      761.76     1280.43    147.27 o 
   8  -3   8     3424.29     3044.61     80.27 o 
   9  -3   8     1127.57     1219.76     92.13 o 
  10  -3   8       42.97       28.35     54.72 o 
  11  -3   8     2817.56     2880.50    107.19 o 
  12  -3   8      169.55      260.17     96.47 o 
  13  -3   8     1913.94     1804.45    199.85 o 
  14  -3   8       59.56       37.23     87.58 o 
  15  -3   8        3.30        8.17     53.98 o 
 -15  -2   8       14.62       12.10      4.65 o 
 -14  -2   8      375.46      504.87    158.21 o 
 -13  -2   8      320.96      405.66     66.67 o 
 -12  -2   8      136.95      253.27     37.92 o 
 -11  -2   8      236.47      271.67     12.80 o 
 -10  -2   8       25.71       30.56      6.05 o 
  -9  -2   8      873.97      860.45     76.80 o 
  -8  -2   8        4.80        4.71      8.31 o 
  -7  -2   8     1980.69     2306.05     94.93 o 
  -6  -2   8     5459.91     5719.06    128.43 o 
  -5  -2   8     8636.32     9114.50     79.94 o 
  -4  -2   8     2730.25     2855.04    150.53 o 
  -3  -2   8      206.52      325.56     72.00 o 
  -2  -2   8        7.80        2.13    132.33 o 
  -1  -2   8    24939.69    24199.22    381.83 o 
   0  -2   8    48768.10    45768.03    245.54 o 
   1  -2   8    21226.02    20289.47    791.07 o 
   2  -2   8      498.60      475.01     33.27 o 
   3  -2   8     4478.02     4446.11     77.33 o 
   4  -2   8    14829.16    14239.86    231.73 o 
   5  -2   8     3384.50     3179.11     92.23 o 
   6  -2   8    11299.30    11262.23    110.51 o 
   7  -2   8      986.05     1041.07     58.86 o 
   8  -2   8        5.90       14.05     29.84 o 
   9  -2   8     1285.98     1366.33     95.93 o 
  10  -2   8     1741.26     1824.22    104.03 o 
  11  -2   8      216.29      212.06     13.73 o 
  12  -2   8      187.96      187.06     59.19 o 
  13  -2   8      379.34      349.64     42.81 o 
  14  -2   8     1673.15     1818.51    146.58 o 
  15  -2   8       86.39       97.49    104.85 o 
 -15  -1   8      849.69      578.86     68.87 o 
 -14  -1   8      304.80      295.94     30.25 o 
 -12  -1   8      712.05      592.62     22.34 o 
 -11  -1   8       12.85       32.28     46.08 o 
 -10  -1   8      357.97      348.49     47.69 o 
  -6  -1   8      536.44      644.77     39.98 o 
  -5  -1   8      398.53      526.74    163.79 o 
  -4  -1   8     1220.32     1265.05     99.58 o 
  -3  -1   8    15098.58    14564.01    132.22 o 
  -2  -1   8      544.56      858.41     90.31 o 
  -1  -1   8     3658.55     3625.77     41.41 o 
   0  -1   8    11518.29    10761.57     89.03 o 
   1  -1   8     2048.37     2414.77     81.76 o 
   2  -1   8    16051.88    17341.62    160.11 o 
   3  -1   8     2934.58     3044.89     44.87 o 
   4  -1   8      229.80      294.83     41.73 o 
   5  -1   8        3.23        6.87     27.60 o 
   6  -1   8     2092.14     1865.02    126.10 o 
   7  -1   8     4828.89     4547.74    131.22 o 
   8  -1   8     5563.52     4915.66    110.98 o 
   9  -1   8     5923.32     5573.18     36.29 o 
  10  -1   8      371.85      366.89     46.28 o 
  11  -1   8      403.11      354.19     67.47 o 
  12  -1   8      240.81      242.70     40.27 o 
  13  -1   8     1888.84     1772.41     28.47 o 
  14  -1   8       73.36       91.58      7.68 o 
  15  -1   8      224.48      351.65    125.77 o 
 -15   0   8      141.97      121.91      9.31 o 
 -14   0   8        3.01        0.93     36.29 o 
 -13   0   8       68.97      138.20     37.23 o 
 -12   0   8       10.86       20.53     63.28 o 
 -11   0   8      458.31      403.25     48.82 o 
 -10   0   8      441.09      447.37     56.20 o 
  -9   0   8      635.76      710.93     82.78 o 
  -8   0   8       46.57       66.50    100.86 o 
  -7   0   8        3.57        6.40     56.03 o 
  -6   0   8     1330.25     1329.38    323.16 o 
  -5   0   8       11.75       81.99     51.95 o 
  -4   0   8       40.50       45.62     25.11 o 
  -3   0   8      127.33      304.77     66.27 o 
  -2   0   8     1951.88     2386.20    129.17 o 
  -1   0   8     1301.13     1584.71    126.57 o 
   0   0   8    41855.88    38999.28     98.73 o 
   1   0   8    13858.72    14351.55    196.25 o 
   2   0   8     2367.42     2117.50    106.98 o 
   3   0   8     2267.84     2322.41     38.61 o 
   4   0   8     3003.92     3110.27     58.47 o 
   5   0   8     6891.40     6980.66     79.70 o 
   6   0   8     4048.45     4215.80     38.50 o 
   7   0   8      674.25      714.64     57.00 o 
   8   0   8      547.45      627.99    123.99 o 
   9   0   8     1699.74     1507.86     86.78 o 
  10   0   8        5.28       34.42     45.70 o 
  11   0   8     2418.54     2124.32    116.80 o 
  12   0   8     2440.78     2396.99     94.46 o 
  13   0   8      485.09      642.67    114.37 o 
  14   0   8     1100.22     1253.04    102.05 o 
  15   0   8       13.31       68.62     74.03 o 
 -15   1   8       89.03       54.91    154.95 o 
 -14   1   8       67.07      155.42    194.04 o 
 -13   1   8     1911.74     2326.13    217.77 o 
 -12   1   8      670.77      603.17     86.32 o 
 -11   1   8      283.52      357.47     36.31 o 
 -10   1   8      261.10      357.53     80.64 o 
  -9   1   8      812.63     1140.96    128.43 o 
  -8   1   8     3495.51     3907.53    144.03 o 
  -7   1   8       17.43       88.85    151.62 o 
  -6   1   8     5546.83     5348.64    187.29 o 
  -5   1   8      651.06      648.91     58.40 o 
  -4   1   8    15610.67    15784.83    179.38 o 
  -3   1   8      739.46      663.82     82.59 o 
  -2   1   8     1720.02     1704.85    133.10 o 
  -1   1   8      267.55      273.38     68.04 o 
   0   1   8     2623.27     2464.29    273.54 o 
   1   1   8       37.36       61.50     26.34 o 
   2   1   8     6852.72     6644.71    145.03 o 
   3   1   8       97.03       76.37      8.13 o 
   5   1   8      506.76      563.03     22.23 o 
   6   1   8     1775.85     1864.71    113.96 o 
   8   1   8     1402.21     1346.17     40.48 o 
   9   1   8       86.79      120.29     56.95 o 
  10   1   8      226.77      272.01    115.42 o 
  11   1   8       73.17      150.82     89.81 o 
  12   1   8      106.38       95.79    114.95 o 
  13   1   8     1651.29     1658.32    240.11 o 
  14   1   8      221.78      228.71    102.87 o 
 -15   2   8        4.98        1.86     44.67 o 
 -14   2   8     1771.72     2003.67    172.63 o 
 -13   2   8      303.55      349.92    227.08 o 
 -12   2   8     3183.16     2859.16     49.37 o 
 -11   2   8      643.27      691.75    132.47 o 
 -10   2   8     5894.09     5826.65    122.69 o 
  -9   2   8      470.37      474.80     49.24 o 
  -8   2   8     1479.83     1943.28     85.62 o 
  -7   2   8     1368.04     1438.31     55.61 o 
  -6   2   8      181.46      188.37     64.65 o 
  -5   2   8     1295.27     1643.28    231.26 o 
  -4   2   8      831.47      875.61     31.64 o 
  -3   2   8       35.61      188.98     72.71 o 
  -2   2   8      300.61      274.69     54.31 o 
   0   2   8       13.63       46.01     47.16 o 
   1   2   8     2038.61     2182.15    119.72 o 
   2   2   8     1232.55     1536.90    146.54 o 
   3   2   8      653.62      676.74     28.38 o 
   4   2   8     1993.68     2333.44    126.57 o 
   5   2   8    13257.71    13221.36    450.61 o 
   6   2   8      475.54      680.99     91.57 o 
   7   2   8      246.60      220.56     59.57 o 
   8   2   8       10.63       96.90     46.07 o 
   9   2   8       79.83      234.18     90.86 o 
  10   2   8     2839.83     2937.59    228.24 o 
  11   2   8        0.54      193.29    140.95 o 
  12   2   8       54.92      152.76    107.41 o 
  13   2   8       25.38       43.72     29.40 o 
  14   2   8     1554.05     1633.94     68.17 o 
 -15   3   8      656.86     1208.90    147.51 o 
 -14   3   8      430.26      468.58    228.47 o 
 -13   3   8      820.38     1453.19    200.09 o 
 -12   3   8      365.46      393.01     73.18 o 
 -11   3   8      208.01      343.82    111.07 o 
 -10   3   8      370.06      452.96     35.13 o 
  -9   3   8     5136.26     4945.96     78.25 o 
  -8   3   8     1610.99     2081.78    126.45 o 
  -7   3   8        1.14       25.25     63.18 o 
  -6   3   8     7027.74     6499.25    229.17 o 
  -5   3   8    10308.85    11512.61    186.13 o 
  -4   3   8     5567.82     5764.42    116.61 o 
  -3   3   8      222.32      232.86    135.84 o 
  -2   3   8       13.22      184.37     93.02 o 
  -1   3   8       26.61       69.77     11.79 o 
   0   3   8       48.40      125.26    102.60 o 
   1   3   8      589.99      723.57     79.20 o 
   2   3   8     1761.94     1947.03    120.02 o 
   3   3   8      313.43      333.43     28.51 o 
   4   3   8    15229.43    15085.79    212.19 o 
   5   3   8      985.33     1189.08    134.84 o 
   6   3   8      233.63      306.60     66.54 o 
   7   3   8     3538.06     3427.92    222.89 o 
   8   3   8      283.56      380.39    132.10 o 
   9   3   8       84.00      135.36    136.59 o 
  10   3   8      149.65      158.04    143.44 o 
  11   3   8      164.83      280.83     84.15 o 
  12   3   8      177.05      188.66     33.97 o 
  13   3   8     2699.27     3042.84    140.08 o 
  14   3   8       12.66        6.31      8.72 o 
 -15   4   8       46.92      123.31    220.56 o 
 -14   4   8      574.97      509.53     50.25 o 
 -13   4   8     1033.30      922.73    106.56 o 
 -12   4   8      129.29      180.76     74.70 o 
 -11   4   8       95.93      102.37    129.72 o 
 -10   4   8     3973.15     4108.69    109.21 o 
  -9   4   8      215.40      321.33     79.10 o 
  -8   4   8      279.69      254.05     41.28 o 
  -7   4   8     1968.30     2088.53    134.54 o 
  -6   4   8      698.28      815.33     82.36 o 
  -5   4   8    11897.74    11431.84    165.89 o 
  -4   4   8      192.50      263.85     93.79 o 
  -3   4   8      395.78      400.55     50.72 o 
  -2   4   8      710.76      706.27     12.01 o 
  -1   4   8     8778.14     8323.20     53.48 o 
   0   4   8      404.04      361.55     34.91 o 
   1   4   8      264.76      285.37    101.70 o 
   2   4   8      867.79      887.96     34.30 o 
   3   4   8      777.13      897.62     78.36 o 
   4   4   8      419.98      432.29     37.18 o 
   5   4   8     7779.48     7015.01    107.74 o 
   6   4   8      464.86      533.64     27.00 o 
   7   4   8      310.76      364.25     50.06 o 
   8   4   8     3614.49     3189.30     80.97 o 
   9   4   8     1149.97     1174.21     66.99 o 
  10   4   8     2580.96     2377.69    133.55 o 
  11   4   8     1715.40     1757.08     44.76 o 
  12   4   8      397.80      538.62     50.00 o 
  13   4   8      262.12      238.27    147.77 o 
  14   4   8      544.71      449.94     31.41 o 
 -14   5   8      184.89      174.96     65.14 o 
 -13   5   8      607.01      583.51    230.80 o 
 -12   5   8      879.75     1009.24    120.29 o 
 -11   5   8       81.90      154.03     39.78 o 
 -10   5   8        0.35        0.00     82.07 o 
  -9   5   8      596.79      582.94     51.03 o 
  -8   5   8     3944.03     3726.37    102.14 o 
  -7   5   8      664.14      770.31     76.24 o 
  -6   5   8      215.50      228.70    117.36 o 
  -5   5   8        2.27        0.67     74.89 o 
  -4   5   8     7158.96     6776.87     72.59 o 
  -3   5   8      478.76      569.45    139.06 o 
  -2   5   8     4202.11     4248.80     85.56 o 
  -1   5   8      258.11      344.50     44.45 o 
   0   5   8     1877.68     2093.43     61.42 o 
   1   5   8       11.51       59.02     29.92 o 
   2   5   8     8068.74     7566.41     85.69 o 
   3   5   8     3754.91     3387.34     42.16 o 
   4   5   8     1617.04     1825.94     63.07 o 
   5   5   8     1318.41     1281.83    178.69 o 
   6   5   8      807.03     1032.51    115.39 o 
   7   5   8     3205.52     2803.67    268.35 o 
   8   5   8      162.11      221.61     49.31 o 
   9   5   8     2744.65     2263.78      6.51 o 
  10   5   8      316.01      289.25     25.59 o 
  11   5   8       83.56       42.12     15.31 o 
  12   5   8      141.04      299.39     93.56 o 
  13   5   8      529.52      465.79      4.65 o 
  14   5   8       13.44        3.72    162.86 o 
 -14   6   8      351.21      282.45    199.16 o 
 -13   6   8        7.04        5.58     97.72 o 
 -12   6   8     1316.14     1522.88    111.65 o 
 -11   6   8     1023.39     1457.19    111.76 o 
 -10   6   8     3105.76     2849.89     85.40 o 
  -9   6   8       96.48      116.21    112.01 o 
  -8   6   8       37.05       81.61    119.65 o 
  -7   6   8     2487.48     2444.40    102.63 o 
  -6   6   8     2059.60     1949.31     65.61 o 
  -5   6   8     6883.92     6992.60    136.25 o 
  -4   6   8      233.81      226.86     35.59 o 
  -3   6   8        3.13       33.53     35.66 o 
  -2   6   8     1066.71     1120.80     39.98 o 
  -1   6   8     9370.59     9693.20    416.41 o 
   0   6   8       49.92       64.58     25.88 o 
   1   6   8     3787.59     3576.37     88.51 o 
   2   6   8      262.13      281.16    102.11 o 
   3   6   8     3401.45     3696.31     76.93 o 
   4   6   8     1350.29     1264.73     12.37 o 
   5   6   8     1565.07     1611.22     64.12 o 
   6   6   8     2653.75     2509.00     91.03 o 
   7   6   8      132.55      175.30     15.93 o 
   8   6   8      271.65      202.93     74.92 o 
   9   6   8      618.30      702.63    124.24 o 
  10   6   8     3953.96     3146.96     84.69 o 
  11   6   8      456.74      513.71    225.21 o 
  12   6   8     1247.99     1902.69    230.33 o 
  13   6   8      113.99       80.97    120.98 o 
 -14   7   8      862.83      917.61     88.88 o 
 -13   7   8     1134.47     1555.10    150.30 o 
 -12   7   8      804.53     1461.57    189.85 o 
 -11   7   8       24.41       21.40     35.22 o 
 -10   7   8      272.91      274.17     30.71 o 
  -9   7   8       94.60       95.43     29.79 o 
  -8   7   8      295.67      289.64     19.45 o 
  -7   7   8       26.73       73.09    119.78 o 
  -6   7   8     2148.58     2135.98     74.76 o 
  -5   7   8     4538.20     4378.08     43.82 o 
  -4   7   8      520.96      621.54     85.62 o 
  -3   7   8     1912.55     2199.64     93.10 o 
  -2   7   8     2408.41     2570.92    146.19 o 
  -1   7   8     1639.84     1605.80     89.06 o 
   0   7   8      203.13      180.33     28.90 o 
   1   7   8      945.33      943.79     52.09 o 
   2   7   8    12925.68    13653.90     97.06 o 
   3   7   8     3438.95     3493.54     92.59 o 
   4   7   8     3796.48     3724.54     55.14 o 
   5   7   8      875.05      984.23     60.58 o 
   6   7   8      613.46      615.69     64.36 o 
   7   7   8      161.35      185.49     57.01 o 
   8   7   8     1267.95     1149.34    122.84 o 
   9   7   8     1315.59     1489.95     72.12 o 
  10   7   8      209.55      155.42    170.31 o 
  12   7   8      212.61      306.18     81.43 o 
  13   7   8     1173.39     1448.08    159.60 o 
 -14   8   8      125.14      115.40     32.57 o 
 -13   8   8      181.88      141.92    178.22 o 
 -12   8   8     2421.68     2258.66    126.10 o 
 -11   8   8      281.70      361.32     43.40 o 
 -10   8   8      357.42      445.70    139.76 o 
  -9   8   8     1758.43     1845.35     82.01 o 
  -8   8   8      641.05      571.23     13.73 o 
  -7   8   8        2.44       40.16     48.12 o 
  -6   8   8      176.77      327.74    113.04 o 
  -5   8   8     7362.61     6638.79     52.51 o 
  -4   8   8       14.04       11.66     92.31 o 
  -3   8   8      160.73      133.05     26.22 o 
  -2   8   8      137.28      140.92     39.19 o 
  -1   8   8       59.49       91.48     64.40 o 
   0   8   8      284.06      287.27     41.94 o 
   1   8   8      262.51      221.71    116.10 o 
   2   8   8       21.55       12.10     24.27 o 
   3   8   8     1843.96     1823.46     44.23 o 
   4   8   8      666.96      625.39     22.34 o 
   5   8   8     1535.36     1733.66    105.16 o 
   6   8   8        2.06        2.79     66.47 o 
   7   8   8     3653.13     3192.67     66.06 o 
   8   8   8      700.31      675.18    232.66 o 
   9   8   8      174.46      126.57    105.63 o 
  10   8   8     2991.61     3611.35    227.08 o 
  11   8   8       62.38       19.54    219.17 o 
 -13   9   8      276.37      204.28      0.93 o 
 -12   9   8      848.13      837.58     40.02 o 
 -11   9   8       71.30       81.90     78.68 o 
 -10   9   8       63.04      149.87    138.90 o 
  -9   9   8       51.28       69.17     19.00 o 
  -8   9   8      159.80      250.74     56.89 o 
  -7   9   8      110.53       87.75     87.15 o 
  -6   9   8      210.41      307.60    128.66 o 
  -5   9   8      805.78      813.61     74.11 o 
  -4   9   8     6629.65     5801.32     37.58 o 
  -3   9   8      988.22      927.17     70.41 o 
  -2   9   8     1558.28     1752.53    109.75 o 
  -1   9   8      545.77      701.15    137.88 o 
   0   9   8     3454.83     3790.95    182.17 o 
   1   9   8      644.14      652.60     57.55 o 
   2   9   8     5328.49     4928.91     56.71 o 
   3   9   8     2156.34     2640.91     98.91 o 
   4   9   8      202.25      259.07     92.57 o 
   5   9   8     1259.52     1568.70    240.80 o 
   6   9   8        7.32       22.22     58.56 o 
   7   9   8     2327.36     2166.72     32.20 o 
   8   9   8        0.38       35.83    100.97 o 
   9   9   8     1284.88     1613.73     46.07 o 
  10   9   8       41.07       41.88    114.47 o 
  11   9   8      495.78      464.39    151.23 o 
 -13  10   8      255.36      325.26     70.73 o 
 -12  10   8     3003.56     3096.24    178.22 o 
 -11  10   8     2152.15     1935.92    173.56 o 
 -10  10   8     1613.13     1472.13    140.06 o 
  -9  10   8      333.51      416.67     43.09 o 
  -8  10   8      207.56      295.42     42.53 o 
  -7  10   8     3289.36     3463.30    213.81 o 
  -6  10   8      905.41      960.42     14.89 o 
  -5  10   8      692.40      669.78     99.32 o 
  -4  10   8     1491.16     1591.44     34.10 o 
  -3  10   8      153.79      108.23     15.15 o 
  -2  10   8      455.97      426.12     44.39 o 
  -1  10   8     2778.07     2835.68    190.78 o 
   0  10   8     1160.72     1325.44     51.33 o 
   1  10   8       10.53      102.03     66.77 o 
   2  10   8      216.28      166.81     40.70 o 
   3  10   8     7340.59     7038.89    149.37 o 
   4  10   8     1013.01     1020.55     36.98 o 
   5  10   8       32.38       64.80     85.26 o 
   6  10   8     2512.36     2425.11    137.12 o 
   7  10   8      103.84       98.98     33.60 o 
   8  10   8      218.59      172.17    102.84 o 
   9  10   8      353.98      395.06      0.47 o 
  10  10   8     2944.43     2818.91     92.60 o 
  11  10   8       41.88       49.32    205.67 o 
 -12  11   8      687.65      726.83    220.56 o 
 -11  11   8       74.47      133.13    100.88 o 
 -10  11   8        7.42        0.93      6.99 o 
  -9  11   8      644.91      504.04     80.04 o 
  -8  11   8     4764.40     4423.57    204.74 o 
  -7  11   8      116.44      159.35     51.42 o 
  -6  11   8      365.89      447.74     72.59 o 
  -5  11   8     1940.41     1904.21     78.13 o 
  -4  11   8      419.29      462.41     77.94 o 
  -3  11   8       52.94       30.27     20.47 o 
  -2  11   8     7051.83     6465.31    180.08 o 
  -1  11   8      363.73      443.03     52.16 o 
   0  11   8      665.75      699.19    129.36 o 
   1  11   8     2778.42     2755.68    114.70 o 
   2  11   8     6895.58     6111.71    212.65 o 
   3  11   8      115.74      139.74     98.38 o 
   4  11   8      141.41      188.74     96.72 o 
   5  11   8     1208.81     1342.39     61.28 o 
   6  11   8     1980.17     1744.91    153.32 o 
   7  11   8     2329.58     1878.40     17.55 o 
   8  11   8      230.95      266.63      7.91 o 
   9  11   8      191.38      322.47     87.01 o 
  10  11   8       36.29       40.95     13.96 o 
 -11  12   8     2060.60     2399.65    136.80 o 
 -10  12   8      340.25      353.49     67.01 o 
  -9  12   8      363.52      336.97    100.51 o 
  -8  12   8        8.17       99.11    195.90 o 
  -7  12   8      161.07      234.52     48.86 o 
  -6  12   8        1.40        6.51    127.03 o 
  -5  12   8     1607.21     1884.50     91.00 o 
  -4  12   8        0.25       36.45     75.43 o 
  -3  12   8      295.49      264.30     60.49 o 
  -2  12   8      814.87      922.95     78.13 o 
  -1  12   8     2884.63     2821.71     98.12 o 
   0  12   8      139.16      124.07     89.20 o 
   1  12   8     1769.31     1816.00    151.46 o 
   2  12   8       13.90       22.68      6.75 o 
   3  12   8        3.40        1.86     78.19 o 
   4  12   8      246.33      265.32    117.26 o 
   5  12   8     6837.55     5849.21    172.63 o 
   6  12   8      611.44      555.80     33.57 o 
   7  12   8       61.79      182.45     54.21 o 
   8  12   8      198.43      396.45    187.52 o 
   9  12   8      120.02      106.56    167.52 o 
  10  12   8      276.46      295.94     89.81 o 
 -10  13   8      391.05      571.88    196.83 o 
  -9  13   8     2079.94     2086.96     77.71 o 
  -8  13   8     2940.89     2703.04     69.80 o 
  -7  13   8     1969.45     1941.31     13.96 o 
  -6  13   8      202.69      200.09     55.84 o 
  -5  13   8       73.72       93.99     43.74 o 
  -4  13   8     3618.97     3546.67     42.34 o 
  -3  13   8       59.83      105.21     95.89 o 
  -2  13   8      186.47      273.08     45.59 o 
  -1  13   8      123.98       82.76     19.54 o 
   0  13   8      165.33      234.46     93.99 o 
   1  13   8      152.11      352.12    116.89 o 
   2  13   8       19.38       28.50     74.68 o 
   3  13   8      742.52      647.12     63.17 o 
   4  13   8     2230.73     2199.60    156.58 o 
   5  13   8      327.50      370.55     60.26 o 
   6  13   8      317.46      378.03     59.62 o 
   7  13   8     2288.46     2100.01     40.10 o 
   8  13   8        8.80       85.05    155.99 o 
   9  13   8       27.92       31.64    228.94 o 
 -10  14   8        3.41       33.50     55.84 o 
  -9  14   8      217.71      252.67    105.16 o 
  -8  14   8      439.60      433.21    107.02 o 
  -7  14   8     1114.56     1153.99    174.49 o 
  -5  14   8     1208.01     1659.80    167.98 o 
  -4  14   8      663.76      644.98     45.67 o 
  -3  14   8     1147.84     1552.65    108.42 o 
  -2  14   8      922.15      916.28     19.97 o 
  -1  14   8     3344.62     3677.90     78.87 o 
   0  14   8       11.42       16.75     24.45 o 
   1  14   8      727.87      836.14     88.68 o 
   2  14   8      109.61      105.32     75.53 o 
   3  14   8       30.30       35.54     25.83 o 
   4  14   8     2257.36     2290.45    143.68 o 
   5  14   8      382.00      448.90    118.59 o 
   6  14   8     2115.02     2304.65    160.69 o 
   7  14   8       94.97       69.23    127.44 o 
   8  14   8      689.53      746.37     82.36 o 
  -7  15   8        0.04        0.00     95.86 o 
  -6  15   8       38.35       36.29    114.47 o 
  -5  15   8       20.41       20.01    141.46 o 
  -4  15   8     2514.08     2430.15     64.68 o 
  -3  15   8      181.38      212.53     80.49 o 
  -2  15   8     4045.85     3764.52    122.14 o 
  -1  15   8       64.36      201.16    124.69 o 
   0  15   8       38.85      114.39    130.15 o 
   1  15   8      368.75      438.36     16.47 o 
   2  15   8     2452.35     2420.03     64.91 o 
   3  15   8      599.85      514.93    197.06 o 
   4  15   8       74.67       62.37    141.10 o 
   5  15   8       31.56       16.75     59.34 o 
   6  15   8      273.02      345.84     38.94 o 
  -7  16   8      176.11      118.19     21.87 o 
  -6  16   8       29.34       22.34     91.67 o 
  -5  16   8     1021.36      967.40    195.90 o 
  -4  16   8        0.44        0.00    221.49 o 
  -3  16   8      543.75      668.42     74.80 o 
  -2  16   8        1.39       60.39     41.88 o 
  -1  16   8     3457.47     3225.04     96.32 o 
   0  16   8      265.34      307.17      8.70 o 
   1  16   8      287.46      453.71    113.38 o 
   2  16   8        1.66       23.93     21.55 o 
   3  16   8      943.86      922.85     26.43 o 
   4  16   8     1176.63      969.38     64.21 o 
  -4  17   8      523.29      998.11    114.47 o 
  -3  17   8       46.02       51.33     11.95 o 
  -2  17   8       74.65      118.08     77.15 o 
  -1  17   8        1.19        0.70     43.09 o 
   0  17   8      920.71      818.87     35.16 o 
   1  17   8        3.38        7.45      3.37 o 
   2  17   8     2431.03     2612.70    137.06 o 
  -1 -18   9        1.08        0.00    113.37 o 
   0 -18   9       20.24       87.14     99.17 o 
   1 -18   9      311.56      372.47     60.21 o 
   2 -18   9      673.46     1013.63    103.98 o 
   3 -18   9     1565.21     1371.69    174.49 o 
  -4 -17   9        6.42       25.48     89.24 o 
  -3 -17   9        0.61        7.39     10.17 o 
  -2 -17   9      140.96      179.00     88.31 o 
  -1 -17   9     1766.95     1719.33     82.59 o 
   0 -17   9      964.51      879.65     73.75 o 
   1 -17   9     1251.78     1149.82    261.51 o 
   2 -17   9     1120.97     1062.66    257.55 o 
   3 -17   9       19.52       39.45     86.10 o 
   4 -17   9      616.42      756.14    185.66 o 
   5 -17   9      516.66      393.20    178.22 o 
   6 -17   9      978.56     1105.13    208.93 o 
  -6 -16   9      814.92     1089.50    176.36 o 
  -5 -16   9       18.60       55.82    121.75 o 
  -4 -16   9      558.51      516.33     69.10 o 
  -3 -16   9       86.48       85.36     92.60 o 
  -2 -16   9     2884.05     2537.11     65.01 o 
  -1 -16   9      815.92      840.99     89.13 o 
   0 -16   9       20.22       96.85     98.77 o 
   1 -16   9      162.49      287.05     67.96 o 
   2 -16   9     2320.95     2237.54    113.94 o 
   3 -16   9     1099.62     1261.27    137.32 o 
   4 -16   9     1142.42     1643.51    153.56 o 
   5 -16   9      235.33      189.39     53.98 o 
   6 -16   9       92.91       55.84     62.35 o 
   7 -16   9      934.38     1465.29    140.06 o 
   8 -16   9       52.91       50.25     77.71 o 
  -7 -15   9     1068.08     1300.18    187.99 o 
  -6 -15   9      141.35      222.00     38.62 o 
  -5 -15   9     3764.48     3392.48     61.65 o 
  -4 -15   9       86.23       91.07     47.49 o 
  -3 -15   9     1066.58     1338.94    109.72 o 
  -2 -15   9      868.43      820.14    135.55 o 
  -1 -15   9     1321.89     1276.87    143.09 o 
   0 -15   9     1145.29     1188.95    135.55 o 
   1 -15   9     1246.73     1432.25     66.08 o 
   2 -15   9       80.48       81.90     28.81 o 
   3 -15   9      245.15      274.61     11.15 o 
   4 -15   9      241.27      214.09      5.11 o 
   5 -15   9     1102.64     1226.12     53.98 o 
   6 -15   9     1362.42     1447.14     74.45 o 
   7 -15   9        5.56        7.45     12.10 o 
   8 -15   9      120.90      202.88     31.18 o 
   9 -15   9      302.74      318.74    155.42 o 
  -9 -14   9       23.34       17.46    132.57 o 
  -8 -14   9     2332.02     2691.86    103.37 o 
  -7 -14   9       37.98      102.03     34.67 o 
  -6 -14   9      842.97     1171.22    298.97 o 
  -5 -14   9       41.88       63.28     45.30 o 
  -4 -14   9       12.48        2.79     65.41 o 
  -3 -14   9       87.28      179.97     95.27 o 
  -2 -14   9     2456.75     2426.49     83.28 o 
  -1 -14   9       35.44       96.86     28.28 o 
   0 -14   9      162.33      147.35     55.14 o 
   1 -14   9      977.71     1080.21    242.43 o 
   2 -14   9     1418.90     1499.08    229.17 o 
   3 -14   9      544.71      545.20     79.80 o 
   4 -14   9     2774.34     2498.24     37.92 o 
   5 -14   9       10.73        7.45     74.45 o 
   6 -14   9        0.36        0.93     53.05 o 
   7 -14   9     3358.10     3714.65    207.07 o 
   8 -14   9      327.91      400.18     37.69 o 
   9 -14   9      421.33      355.97     14.42 o 
  10 -14   9      234.40      158.67      1.40 o 
 -10 -13   9       35.00       15.82     93.99 o 
  -9 -13   9     2332.39     2098.71     55.37 o 
  -8 -13   9       50.26       65.22     44.07 o 
  -7 -13   9     1105.14     1064.05    101.71 o 
  -6 -13   9      294.85      354.69    157.24 o 
  -5 -13   9     5895.98     5457.73    114.00 o 
  -4 -13   9      316.61      284.37     63.56 o 
  -3 -13   9      347.27      346.96     23.96 o 
  -2 -13   9      367.26      523.16    127.72 o 
  -1 -13   9     1464.69     1435.38     94.46 o 
   0 -13   9     2376.54     2830.84    112.25 o 
   1 -13   9     2157.30     1786.83    234.29 o 
   2 -13   9      187.73      134.25     57.18 o 
   3 -13   9       20.53       28.35     63.57 o 
   4 -13   9     1708.37     1806.66     82.59 o 
   5 -13   9      571.39      634.70    182.41 o 
   6 -13   9      995.06      858.98      0.93 o 
   7 -13   9      603.11      721.25    132.15 o 
   8 -13   9       22.75       34.43     18.61 o 
   9 -13   9       17.95      230.80    142.39 o 
  10 -13   9     2653.87     2762.60     71.66 o 
  11 -13   9      689.04      590.96    179.15 o 
 -10 -12   9        2.47        0.93    130.29 o 
  -9 -12   9      673.70     1103.43    266.86 o 
  -8 -12   9     2433.30     2439.21     78.41 o 
  -7 -12   9        0.36       82.40     92.44 o 
  -6 -12   9     1612.40     1721.68     66.40 o 
  -5 -12   9      388.52      309.51     48.44 o 
  -4 -12   9     7483.10     6571.60    151.00 o 
  -3 -12   9      664.40      705.07     56.15 o 
  -2 -12   9     9282.56     8473.88     60.26 o 
  -1 -12   9      433.93      470.30    129.13 o 
   0 -12   9      615.53      602.02     63.98 o 
   1 -12   9      488.20      541.37    105.17 o 
   2 -12   9     2394.42     2227.35    202.41 o 
   3 -12   9     4717.41     4180.61     25.86 o 
   4 -12   9      918.77      799.70     38.39 o 
   5 -12   9      222.90      193.57     79.10 o 
   6 -12   9     1092.92     1182.84     12.56 o 
   7 -12   9     4861.39     4935.65    145.65 o 
   8 -12   9       25.50       40.95     94.92 o 
   9 -12   9     1551.53     1837.11     60.03 o 
  10 -12   9      283.89      231.16     18.38 o 
  11 -12   9       29.63      124.32     43.74 o 
  12 -12   9      317.91      257.66     17.68 o 
 -11 -11   9     1465.25     1364.78     11.63 o 
 -10 -11   9      556.94      598.87    165.65 o 
  -9 -11   9     1090.97      927.74    113.86 o 
  -8 -11   9      323.12      384.27     23.84 o 
  -7 -11   9      796.25      837.37     80.35 o 
  -6 -11   9      483.80      583.32     98.14 o 
  -5 -11   9     2160.47     2185.56     53.29 o 
  -4 -11   9     3604.53     3140.54     81.43 o 
  -3 -11   9     3629.73     3496.85     96.09 o 
  -2 -11   9      134.01      268.47     90.72 o 
   0 -11   9     1009.50      978.14     26.14 o 
   1 -11   9     1029.09     1051.82     68.38 o 
   2 -11   9      309.99      351.80    113.16 o 
   3 -11   9      187.95      263.45    139.21 o 
   4 -11   9     1615.49     1466.30    155.17 o 
   5 -11   9       50.79       95.50     66.49 o 
   6 -11   9     7554.16     7192.85     73.95 o 
   7 -11   9     4401.42     4301.18    146.91 o 
   8 -11   9       11.32       25.61     40.07 o 
   9 -11   9      517.58      513.15     71.36 o 
  10 -11   9     4699.13     4906.31    122.40 o 
  11 -11   9       83.58      143.30    124.07 o 
  12 -11   9     1060.13      927.68     89.81 o 
 -12 -10   9      609.14      731.02    194.04 o 
 -11 -10   9       16.57        0.93    139.60 o 
 -10 -10   9      188.66      483.47    219.17 o 
  -9 -10   9      148.01      123.70     40.32 o 
  -8 -10   9     3823.67     3515.90    147.19 o 
  -7 -10   9      354.79      425.27     36.74 o 
  -6 -10   9      495.70      531.26     32.78 o 
  -5 -10   9       12.98       48.40     36.93 o 
  -4 -10   9     7636.07     7359.38     87.21 o 
  -3 -10   9     3100.62     3111.42    107.32 o 
  -2 -10   9     9282.98     9634.55    154.25 o 
  -1 -10   9       23.36       61.71     37.01 o 
   0 -10   9        2.14       15.82     28.87 o 
   1 -10   9     4929.76     4601.44     46.31 o 
   2 -10   9     8978.84     8297.86     90.09 o 
   3 -10   9     4660.76     4287.91    259.39 o 
   4 -10   9      201.59      223.19     52.39 o 
   5 -10   9        0.02       22.57     24.23 o 
   6 -10   9      976.91      965.88     81.58 o 
   7 -10   9      319.72      354.30     50.49 o 
   8 -10   9        0.44        0.00     56.70 o 
   9 -10   9       50.11       52.33     57.01 o 
  10 -10   9      541.98      713.82    143.50 o 
  11 -10   9     1561.10     1645.59    106.66 o 
  12 -10   9      771.17      824.07     63.52 o 
  13 -10   9     2092.31     2156.19     76.68 o 
 -12  -9   9       44.48      239.64    187.99 o 
 -11  -9   9     4986.32     4250.70     50.25 o 
 -10  -9   9      655.86      892.95    200.55 o 
  -9  -9   9      928.01      975.95    123.31 o 
  -8  -9   9      194.57      268.70     65.14 o 
  -7  -9   9     1097.87     1155.38    136.57 o 
  -6  -9   9      350.07      330.71    139.17 o 
  -5  -9   9    14924.77    14942.97    104.67 o 
  -4  -9   9     1292.66     1566.61    223.82 o 
  -3  -9   9      147.77      168.16     82.80 o 
  -2  -9   9        1.16        0.00     14.38 o 
  -1  -9   9     6442.35     5966.63    265.79 o 
   0  -9   9     3476.08     3052.67     75.09 o 
   1  -9   9      553.60      557.11     97.03 o 
   2  -9   9     2985.94     3134.18     87.24 o 
   3  -9   9     3570.26     3247.49     26.17 o 
   4  -9   9     5308.62     4509.01    194.66 o 
   5  -9   9     8042.50     7343.52     59.08 o 
   6  -9   9     8398.99     8144.05    189.62 o 
   7  -9   9     1293.09     1666.36     99.81 o 
   8  -9   9      951.15     1111.83    141.92 o 
   9  -9   9     2156.18     2116.32    228.94 o 
  10  -9   9     1896.67     1725.82     46.71 o 
  11  -9   9     1466.54     1733.30    100.97 o 
  12  -9   9     1717.72     1813.24    150.07 o 
  13  -9   9       22.44       25.13     57.15 o 
 -13  -8   9      457.62      409.02    100.04 o 
 -12  -8   9     1861.93     1939.92    174.03 o 
 -11  -8   9       41.02       47.46    154.02 o 
 -10  -8   9      166.57      308.97     81.43 o 
  -9  -8   9      671.28      953.61    203.81 o 
  -8  -8   9     5915.87     6059.16    138.85 o 
  -7  -8   9      956.64      942.74     49.32 o 
  -6  -8   9      565.65      718.18    120.74 o 
  -5  -8   9      131.66      139.39     36.25 o 
  -4  -8   9     8090.23     7948.66    108.54 o 
  -3  -8   9     1380.21     1217.18     64.29 o 
  -2  -8   9     5207.87     5381.91     77.66 o 
  -1  -8   9       85.34      117.97    108.13 o 
   0  -8   9     1634.20     1676.42    146.89 o 
   1  -8   9       67.20       77.52     26.89 o 
   2  -8   9      548.05      557.76     31.67 o 
   3  -8   9    19174.99    17117.64    144.02 o 
   4  -8   9      174.10      166.77     49.32 o 
   5  -8   9      264.24      350.04     86.53 o 
   6  -8   9        7.73       32.71     71.89 o 
   7  -8   9     7457.37     6871.26     59.79 o 
   8  -8   9       10.82       79.78     97.95 o 
   9  -8   9     2874.32     3124.28    171.94 o 
  10  -8   9        0.69        0.00     21.42 o 
  11  -8   9       24.12       91.32     96.74 o 
  12  -8   9     1671.43     1523.41     17.91 o 
  13  -8   9     2081.70     2121.14     53.45 o 
 -13  -7   9       59.91       53.05    184.27 o 
 -12  -7   9        0.31       55.84     16.75 o 
 -11  -7   9     2793.19     2830.07    157.28 o 
 -10  -7   9      125.29      177.29     64.21 o 
  -9  -7   9     1888.93     2182.81     92.13 o 
  -8  -7   9      891.06      915.06     86.02 o 
  -7  -7   9     1468.68     2003.32     80.88 o 
  -6  -7   9      437.30      484.14     43.22 o 
  -5  -7   9     4009.24     3606.38    229.63 o 
  -4  -7   9     4826.66     4229.01     50.85 o 
  -3  -7   9       68.54       86.87     49.07 o 
  -2  -7   9      424.34      526.71     18.42 o 
  -1  -7   9     3629.01     3987.82     95.69 o 
   0  -7   9     2234.95     1943.46     51.37 o 
   1  -7   9     6492.70     6097.19     38.80 o 
   2  -7   9        3.71        5.00     69.13 o 
   3  -7   9      362.03      276.00     57.56 o 
   4  -7   9    13377.07    13496.88    277.74 o 
   5  -7   9       29.60       45.48     53.08 o 
   6  -7   9    11089.46     9819.09    102.67 o 
   7  -7   9     2110.80     2403.03    304.55 o 
   8  -7   9      462.55      557.37     63.63 o 
   9  -7   9      106.69       87.48     36.28 o 
  10  -7   9     5627.56     5000.61    184.27 o 
  11  -7   9       84.97       82.86     24.43 o 
  12  -7   9      697.16      730.83     92.45 o 
  13  -7   9       55.82       89.82    102.60 o 
  14  -7   9      405.62      317.86     19.54 o 
 -13  -6   9      674.53      526.74     59.10 o 
 -12  -6   9     1632.97     1465.29     35.36 o 
 -11  -6   9      288.77      279.22    106.79 o 
 -10  -6   9     1586.67     1973.15    129.71 o 
  -9  -6   9      797.40      909.31     45.58 o 
  -8  -6   9     5231.92     4773.86     62.15 o 
  -7  -6   9      236.23      263.40     19.52 o 
  -6  -6   9        5.83       14.64     46.89 o 
  -5  -6   9     1622.17     1487.39    156.45 o 
  -4  -6   9    11383.92    10616.29    143.45 o 
  -3  -6   9     4875.53     4486.69    160.55 o 
  -2  -6   9     2932.50     2443.70    110.37 o 
  -1  -6   9      810.53      797.70     17.29 o 
   0  -6   9     1889.94     2023.05    179.14 o 
   1  -6   9     2331.31     2410.62     66.62 o 
   2  -6   9      193.85      256.89     41.56 o 
   3  -6   9     5444.90     4850.75    330.51 o 
   4  -6   9       77.49      101.90     45.22 o 
   5  -6   9     1161.08     1379.49    145.18 o 
   6  -6   9       10.58        7.25     54.18 o 
   7  -6   9     5587.89     5143.29     17.81 o 
   8  -6   9       10.09        8.01    104.03 o 
   9  -6   9     1379.74     1501.76     91.42 o 
  10  -6   9      555.52      594.93     70.26 o 
  11  -6   9     1628.85     1860.18    138.93 o 
  12  -6   9     1478.21     1734.10    133.24 o 
  13  -6   9      257.83      319.10     41.33 o 
  14  -6   9      405.19      495.91     57.23 o 
 -13  -5   9     1123.30     1182.19     77.94 o 
 -12  -5   9      331.81      324.39     35.13 o 
 -11  -5   9    11639.17    11181.80     99.02 o 
 -10  -5   9      334.38      325.66    117.57 o 
  -9  -5   9       78.26       73.69     31.64 o 
  -8  -5   9      235.03      242.95     74.35 o 
  -7  -5   9     4373.94     3995.23    146.75 o 
  -6  -5   9     2203.73     1954.28     31.35 o 
  -5  -5   9    16561.73    15680.75    153.12 o 
  -4  -5   9     1825.55     2174.56     91.71 o 
  -3  -5   9     1686.14     1894.36    108.68 o 
  -2  -5   9     7007.62     6737.14     75.07 o 
  -1  -5   9    21623.05    19692.37    792.85 o 
   0  -5   9    13273.84    12633.04    576.66 o 
   1  -5   9      935.87     1224.00     59.82 o 
   2  -5   9        8.16       81.69     28.76 o 
   3  -5   9     1595.96     1733.42     60.22 o 
   4  -5   9    23836.02    22383.54    172.02 o 
   5  -5   9      614.43      804.17    115.24 o 
   6  -5   9     2043.56     2226.40     46.67 o 
   7  -5   9     2422.30     2970.08    137.92 o 
   8  -5   9      325.32      443.15     48.86 o 
   9  -5   9     1471.99     1571.85    302.92 o 
  10  -5   9     6693.60     6287.23     72.58 o 
  11  -5   9     4553.77     4512.42     92.10 o 
  12  -5   9      349.85      433.79     97.46 o 
  13  -5   9       10.52        9.31      6.50 o 
  14  -5   9      162.65      137.06      9.29 o 
 -14  -4   9      849.90      841.30    203.34 o 
 -13  -4   9       71.72       53.23     15.27 o 
 -12  -4   9     1235.15     1316.20    189.62 o 
 -11  -4   9      348.99      342.33     69.10 o 
 -10  -4   9     4681.97     4693.32    105.72 o 
  -9  -4   9     2896.12     3032.51     89.51 o 
  -8  -4   9    17455.52    16135.95    106.66 o 
  -7  -4   9      175.85      184.75    112.30 o 
  -6  -4   9       23.58       79.67     34.93 o 
  -5  -4   9      839.40      820.90     39.47 o 
  -4  -4   9     3332.48     3511.02     74.41 o 
  -3  -4   9     2165.62     2538.46    108.33 o 
  -2  -4   9    15569.78    15821.25    228.26 o 
  -1  -4   9    13126.49    12675.87     83.09 o 
   0  -4   9     2862.35     2836.54    188.66 o 
   1  -4   9     1599.50     1454.95     68.13 o 
   2  -4   9     3389.65     3548.44     64.07 o 
   3  -4   9    13158.16    13046.96    174.02 o 
   4  -4   9       69.54      163.65     39.49 o 
   5  -4   9      503.44      567.04     69.54 o 
   6  -4   9      195.75      204.99    112.42 o 
   7  -4   9     5295.60     4859.69     38.23 o 
   8  -4   9       69.58       76.68     20.97 o 
   9  -4   9     5061.27     4718.46    146.11 o 
  10  -4   9      220.75      317.71     80.97 o 
  11  -4   9      211.44      181.53     46.57 o 
  12  -4   9     1059.63      927.08    110.31 o 
  13  -4   9     1580.30     1683.99    129.36 o 
  14  -4   9     1126.16     1459.50    196.36 o 
 -14  -3   9      271.42      222.42     63.28 o 
 -13  -3   9       14.20       30.26     53.89 o 
 -12  -3   9       21.77       15.23     63.93 o 
 -11  -3   9      684.35     1018.80    184.50 o 
 -10  -3   9      233.29      219.63     33.05 o 
  -9  -3   9     2568.29     2289.80     46.30 o 
  -8  -3   9       20.08       61.60    110.00 o 
  -7  -3   9    11486.14    11990.57    439.54 o 
  -6  -3   9      517.93      521.43     79.57 o 
  -5  -3   9     9242.25     8796.29    108.89 o 
  -4  -3   9     1150.46     1733.45    113.78 o 
  -3  -3   9      123.78      121.78     21.03 o 
  -2  -3   9     3940.14     4062.15     80.78 o 
  -1  -3   9     2132.20     2417.90    113.05 o 
   0  -3   9    33062.31    30858.29     73.12 o 
   1  -3   9    19418.35    17803.22     92.49 o 
   2  -3   9      395.98      998.68    159.88 o 
   3  -3   9      824.41      799.47     29.27 o 
   4  -3   9    11987.44    11577.38    564.67 o 
   5  -3   9        0.36       14.04    145.80 o 
   6  -3   9     2062.81     2504.50    132.96 o 
   7  -3   9     1001.22      952.61     43.29 o 
   8  -3   9     1742.96     2111.26    102.14 o 
   9  -3   9     1776.81     2220.10    108.93 o 
  10  -3   9     5826.30     5283.80     39.28 o 
  11  -3   9       51.06       69.46     61.02 o 
  12  -3   9       40.64       53.98     44.09 o 
  13  -3   9      354.39      447.12     76.69 o 
  14  -3   9      149.57      204.79     97.54 o 
 -14  -2   9      797.37      598.40    174.49 o 
 -13  -2   9       44.16      137.82    101.91 o 
 -12  -2   9     1231.37     1270.85     40.13 o 
 -11  -2   9      312.82      331.39     88.41 o 
 -10  -2   9      761.74      875.84     97.21 o 
  -9  -2   9     1686.99     1829.90    121.48 o 
  -8  -2   9     6484.82     5953.66    269.65 o 
  -7  -2   9      831.49      681.33     64.19 o 
  -6  -2   9       13.72       30.80     63.02 o 
  -5  -2   9      330.16      386.15    114.11 o 
  -4  -2   9     8783.70     7999.93     49.39 o 
  -3  -2   9     2920.12     2560.25    150.30 o 
  -2  -2   9     9376.67     8985.68     81.81 o 
  -1  -2   9     6022.01     5787.29     42.85 o 
   0  -2   9     3068.66     3562.50    100.13 o 
   1  -2   9    22884.50    21900.29    119.79 o 
   2  -2   9     5523.05     5357.30     73.40 o 
   3  -2   9    10222.00    10661.80     91.66 o 
   4  -2   9      270.42      298.38     24.83 o 
   5  -2   9     3436.09     3810.97     59.54 o 
   6  -2   9      318.19      302.75    136.57 o 
   7  -2   9     7397.07     6821.55    236.85 o 
   8  -2   9        4.79       31.60     48.72 o 
   9  -2   9     1698.29     1676.04     47.93 o 
  10  -2   9     2098.57     1819.07     17.05 o 
  11  -2   9      913.03     1046.26    120.08 o 
  12  -2   9     1827.85     2201.93    138.43 o 
  13  -2   9      712.06      611.01     45.79 o 
  14  -2   9      611.09      690.38     98.39 o 
 -15  -1   9      487.66      559.78     90.27 o 
 -14  -1   9       11.05        9.31     16.29 o 
 -13  -1   9     1164.36     1654.42    149.60 o 
 -12  -1   9      404.75      353.66     32.34 o 
 -11  -1   9     1221.80     1156.62    171.47 o 
 -10  -1   9      610.54      613.19     63.52 o 
  -9  -1   9      551.70      678.42     97.39 o 
  -8  -1   9        1.04        0.15     65.91 o 
  -7  -1   9     9258.47     8781.02     66.07 o 
  -6  -1   9     7761.27     7054.03    122.42 o 
  -5  -1   9     2380.85     2782.95     96.82 o 
  -4  -1   9        3.84        9.89     87.19 o 
  -3  -1   9     3080.19     3082.16     47.00 o 
  -2  -1   9    11591.64    11306.10    111.21 o 
  -1  -1   9    20364.01    19334.50    207.53 o 
   0  -1   9    54242.07    49384.66     48.22 o 
   1  -1   9     3217.21     3043.83     51.15 o 
   2  -1   9     3906.65     3718.20     84.71 o 
   3  -1   9      693.96      992.33    145.48 o 
   4  -1   9     9789.71     9491.08    408.32 o 
   5  -1   9     3096.14     3512.93    154.97 o 
   6  -1   9    12311.52    12554.66    364.58 o 
   7  -1   9       67.59      148.05     60.60 o 
   8  -1   9      669.39      751.71     40.50 o 
   9  -1   9     2098.66     2136.01    163.56 o 
  10  -1   9     4062.72     4080.32     67.01 o 
  11  -1   9      360.40      436.87     95.62 o 
  12  -1   9      467.75      489.97     49.84 o 
  13  -1   9      425.31      389.09     77.01 o 
  14  -1   9      411.85      356.05    103.53 o 
 -15   0   9     1202.85     1328.02    109.35 o 
 -14   0   9     1979.83     1729.59     17.68 o 
 -13   0   9      345.78      373.38     77.04 o 
 -12   0   9      391.78      424.69    126.80 o 
 -11   0   9     1902.11     1668.95     18.02 o 
 -10   0   9     3855.95     3526.43     42.61 o 
  -9   0   9      102.35       91.50     28.15 o 
  -8   0   9     4708.31     4529.02     92.60 o 
  -7   0   9      986.02     1005.23     69.75 o 
  -6   0   9     4362.09     4356.99    114.13 o 
  -5   0   9      306.75      338.85     35.36 o 
  -4   0   9    10397.46    11291.49     93.53 o 
  -3   0   9    32162.48    31191.23    127.53 o 
  -2   0   9      727.55      697.27     52.30 o 
  -1   0   9    14830.42    14791.97    721.01 o 
   0   0   9     6933.57     7228.88     98.23 o 
   1   0   9     8993.90     9107.38     28.70 o 
   2   0   9     3024.64     2570.06     30.25 o 
   3   0   9    11040.03    10633.46    214.53 o 
   4   0   9     2017.59     2022.92    172.26 o 
   5   0   9      845.17      855.10     34.77 o 
   6   0   9       12.67       54.63    102.94 o 
   7   0   9    21176.80    20299.02    331.54 o 
   8   0   9      594.03      586.81    134.89 o 
   9   0   9     3333.85     3541.11    165.89 o 
  10   0   9      910.68     1016.36    137.34 o 
  11   0   9       20.79       18.97     68.27 o 
  12   0   9     2359.84     2526.83     69.10 o 
  13   0   9     2156.35     1910.89     97.10 o 
  14   0   9      326.97      511.66    120.51 o 
 -15   1   9      604.65      612.83    155.42 o 
 -14   1   9      238.90      193.57    193.57 o 
 -13   1   9        1.24       20.64     55.32 o 
 -12   1   9       33.73       18.61     24.80 o 
 -11   1   9     4336.72     3765.60    168.91 o 
 -10   1   9       20.11       20.04     24.38 o 
  -9   1   9      538.19      703.45    135.84 o 
  -8   1   9        1.06      132.21    103.98 o 
  -7   1   9      586.54      579.53      8.93 o 
  -6   1   9        7.63       12.15     73.47 o 
  -5   1   9     5159.85     4698.64    108.88 o 
  -4   1   9      104.58      427.24     73.29 o 
  -3   1   9       18.78       57.17     59.79 o 
  -2   1   9    18127.90    18575.30    380.17 o
[truncated: 451,252 more chars]
